# Supplementary material for: Signatures of positive selection in African Butana and Kenana dairy zebu cattle
Source: PLoS One. 2018 Jan 4;13(1):e0190446. doi: 10.1371/journal.pone.0190446 (PMC5754058; doi:10.1371/journal.pone.0190446)
Supplement: S1 Table — (XLSX) [file pone.0190446.s006.xlsx]

## Sheet: Sheet2
Supplementary Table S1: The locations of the genotyped Butana and Kenana cattle samples in this study
ID	Population	Location	ID	Population	Location
1R	Kenana	Rabak	1	Butana	Tamboul
2R	Kenana	Rabak	2	Butana	Tamboul
3R	Kenana	Rabak	3	Butana	Tamboul
4R	Kenana	Rabak	4	Butana	Tamboul
5R	Kenana	Rabak	5	Butana	Tamboul
6R	Kenana	Rabak	6	Butana	Tamboul
7R	Kenana	Rabak	7	Butana	Tamboul
8R	Kenana	Rabak	8	Butana	Tamboul
9R	Kenana	Rabak	9	Butana	Tamboul
10R	Kenana	Rabak	10	Butana	Tamboul
11R	Kenana	Rabak	11	Butana	Tamboul
12R	Kenana	Rabak	12	Butana	Tamboul
13R	Kenana	Rabak	13	Butana	Tamboul
14R	Kenana	Rabak	14	Butana	Tamboul
15R	Kenana	Rabak	51	Butana	Atabara
16R	Kenana	Rabak	52	Butana	Atabara
17R	Kenana	Rabak	61	Butana	Atabara
18R	Kenana	Rabak	63	Butana	Atabara
19R	Kenana	Rabak	65	Butana	Atabara
20R	Kenana	Rabak	X74	Butana	Atabara
21R	Kenana	Rabak	113	Butana	Atabara
22R	Kenana	Rabak	183	Butana	Atabara
23R	Kenana	Rabak	260	Butana	Atabara
24R	Kenana	Rabak	271	Butana	Atabara
25R	Kenana	Rabak	2B	Butana	Atabara
