# Supplementary material for: Signatures of positive selection in African Butana and Kenana dairy zebu cattle
Source: PLoS One. 2018 Jan 4;13(1):e0190446. doi: 10.1371/journal.pone.0190446 (PMC5754058; doi:10.1371/journal.pone.0190446)
Supplement: S2 Table — (XLSX) [file pone.0190446.s007.xlsx]

## Sheet: UMD3.1
BTA	Start	Stop	Previous studies
BUT_iHS
4	41931448	41954774
4	47262921	48310001	Bahbahani et al., (2015); Larkin et al., (2012); Gautier and Naves (2011)
4	56670821	57379860	Larkin et al., (2012)
4	58009839	58048046	Larkin et al., (2012)
4	59930559	60645767
5	49018256	49183430	Kemper et al., (2014) (Murrey grey)
5	70777023	71095674
21	34189548	35661362
KEN_iHS
6	4964608	5185778
7	62505036	62629285
BUT_EUR_Rsb
3	75721293	76359275
4	119478908	119528678
5	47135386	48555140	Kemper et al., (2014) (Murrey grey); Porto-Neto et al., (2013); Kim et al., (2017)
5	57386593	58571571	Bahbahani et al., (2015); Kemper et al., (2014) (Charolais)
5	70554395	71079566
5	112925894	113245964
19	9525262	9783489
BUT_EASZ_Rsb
1	88968547	89259876
1	157308456	157360266	Flori et al., (2014)
2	4126318	4146210
2	21340913	21391873	Flori et al., (2014)
2	28983869	29389885
2	31208541	31458666
2	131892063	133617891	Larkin et al., (2012)
4	49720456	49813734	Larkin et al., (2012)
4	97331176	97375118
4	118357075	118667285
5	47115528	47505003	Kemper et al., (2014) (Murrey grey)
5	48017354	48241793	Kemper et al., (2014) (Murrey grey); Kim et al., (2017)
5	57508578	57945083	Bahbahani et al., (2015); Flori et al., (2014); Kemper et al., (2014) (Charolais)
5	69978115	70496902
5	117851270	118199901	Larkin et al., (2012)
6	3085412	3092591
6	27737046	28470241
6	68611164	68958407	Kemper et al (Hereford); Larkin et al.,(2012)
6	72464015	72479279	Flori et al., (2014); Kemper et al., (2014) (Hereford); Gautier and Naves (2011)
6	79397862	79865986	Larkin et al., (2012)
9	42953843	43358260	Larkin et al., (2012)
9	58877949	59800120
10	25568036	26114776
10	37595594	37837623	Gautier and Naves (2011)
10	49945834	50551299	Larkin et al., (2012)
11	198999	1058319
13	11694440	11750302
13	75354743	75723560
14	17752395	17848237
14	66499062	66531767
15	15569363	15625245
15	70467238	70619655
17	62563073	62568979
18	39230903	39492742
20	36062631	36688390
21	33961846	34079967
21	35306800	35564875
21	47404430	47450507
22	23639188	24537678
23	5976762	6154716
23	31873312	32075987
29	30607267	30641473
BUT_NDM_Rsb
2	132183999	132614516
5	47573765	48555140	Kemper et al., (2014) (Murrey grey); Kim et al., (2017)
5	49147828	49226649	Kemper et al., (2014) (Murrey grey)
5	121149647	121183174
22	35977109	36043763
BUT_SHK_Rsb
2	20992924	21465306	Flori et al., (2014)
2	133122716	133624497	Larkin et al., (2012)
4	98196100	98220483	Larkin et al., (2012)
4	118449733	118844621
5	47353974	47528891	Kemper et al., (2014) (Murrey grey); Gautier and Naves (2011)
5	59716418	60078719	Kemper et al., (2014) (Charolais)
5	70889270	71144630
6	72471934	72477389	Flori et al., (2014); Kemper et al., (2014) (Hereford); Gautier and Naves (2011); Larkin et al., (2012)
6	79289005	79457558	Kemper et al., (2014) (Hereford)
9	43595237	43698072	Larkin et al., (2012)
10	25568036	25914990
10	26740571	27194732
10	50195267	50524144	Larkin et al., (2012)
11	982641	1058319
12	90502398	91105777
19	9528648	9582546
19	27273214	27509075	Bahbahani et al., (2015); Liao et al., (2013)
20	36308157	36702714
20	43567617	43623473
28	31631765	31697770
28	44457073	44555994
BUT_NEL_Rsb
2	28948785	29393836
6	5028589	5174278
21	34335801	34751392
26	1269847	1298081
KEN_EUR_Rsb
3	75812033	76381744
5	47135386	48178855	Kemper et al., (2014)(Murrey grey); Kim et al., (2017)
5	57386593	58467329	Flori et al., (2014); Kemper et al., (2014) (Charolais)
5	70695251	71079566
7	62540567	63040898
12	35731965	35948045
KEN_EASZ_Rsb
1	70830482	71266527	Larkin et al., (2012)
1	75263982	75307874	Larkin et al., (2012)
2	29376486	29395264
2	133482329	133529187	Larkin et al., (2012)
4	49735801	49821217	Larkin et al., (2012)
5	46852345	47464310	Kemper et al., (2014) (Murrey grey);nKim et al., (2017)
5	48061525	48162446	Kemper et al., (2014) (Murrey grey); Kim et al., (2017)
5	69978115	70327237
5	106402339	106708890	Larkin et al., (2012)
6	7657073	7696049	Flori et al., (2014); Larkin et al., (2012)
6	42144393	42401931	Larkin et al., (2012)
6	68945407	69990351	Zhao et al., (2015) (Hereford); Kemper et al., (2014) (Hereford); Larkin et al., (2012); Gautier and Naves (2011)
6	72471934	72755638	Flori et al., (2014); Kemper et al., (2014) (Hereford); Larkin et al., (2012)
6	89712362	90292176	Larkin et al., (2012)
6	113126797	113304392
7	43861920	44038681	Kemper et al., (2014) (Jersey,Angus);Liao et al., (2013); Larkin et al., (2012)
10	26772715	27077351
12	18536947	19400712
14	17768541	17850639
14	31938018	31992578
14	79322701	79437296
17	50240616	50520450
22	13079271	13476059
22	37747536	37810805
23	36404465	36694950
29	9005079	9014879
KEN_NDM_Rsb
3	75879604	76825243
5	121149647	121183174
7	62527391	62540567
10	79699073	79741687
13	74101274	74364501
20	71168947	71880061	Porto-Neto et al., (2013)
22	45221373	45307569	Flori et al., (2014)
24	42318083	42669378	Larkin et al., (2012)
KEN_SHK_Rsb
1	70672765	71216140	Larkin et al., (2012)
2	20992924	21340913	Flori et al., (2014)
2	52900905	52952483
2	133493732	133617891
3	97372985	97470735
5	47362029	47505003	Kemper et al., (2014) (Murrey grey)
6	26813650	27134194
6	68999519	69931326	Kemper et al., (2014) (Hereford); Larkin et al.,(2012)
7	6613598	6641919	Flori et al., (2014)
8	62523188	62678361	Porto-Neto et al., (2013)
10	26740571	27193802
21	49114762	49133485
25	29237280	29477351
29	9847361	9922080
KEN_NEL_Rsb
1	71006357	71178604	Larkin et al., (2012)
2	29307365	29393836
6	4927272	5185778
7	723567	814340
8	44479612	44527422
