# Supplementary material for: Signatures of positive selection in African Butana and Kenana dairy zebu cattle
Source: PLoS One. 2018 Jan 4;13(1):e0190446. doi: 10.1371/journal.pone.0190446 (PMC5754058; doi:10.1371/journal.pone.0190446)
Supplement: S3 Table — (XLSX) [file pone.0190446.s008.xlsx]

## Sheet: Rsb_Rsb_overlap
BTA	START	STOP	BTA	START	STOP
Rsb_BUT_KEN_EASZ			Rsb_BUT_KEN_NDM
2	29376486	29389885	5	121149647	121183174
2	133482329	133529187	Rsb_BUT_KEN_SHK
4	49735801	49813734	2	20992924	21340913
5	47115528	47464310	2	133493732	133617891
5	48061525	48162446	5	47362029	47505003
5	69978115	70327237	10	26740571	27193802
6	68945407	68958407	Rsb_BUT_KEN_NEL
6	72471934	72479279	2	29307365	29393836
14	17768541	17848237	6	5028589	5174278
Rsb_BUT_KEN_EUR
3	75812033	76359275
5	47135386	48178855
5	57386593	58467329
5	70695251	71079566
