# Supplementary material for: Signatures of positive selection in African Butana and Kenana dairy zebu cattle
Source: PLoS One. 2018 Jan 4;13(1):e0190446. doi: 10.1371/journal.pone.0190446 (PMC5754058; doi:10.1371/journal.pone.0190446)
Supplement: S4 Table — (XLSX) [file pone.0190446.s009.xlsx]

## Sheet: Sheet1
Butana_iHS			Kenana_iHS
BTA	Start	Stop	BTA	Start	Stop
BUT_EUR_Rsb			BUT_NEL_Rsb
5	70554395	71079566	6	5028589	5174278
BUT_SHK_Rsb			KEN_NEL_Rsb
5	70889270	71144630	6	4927272	5185778
KEN_EUR_Rsb			KEN_EUR_Rsb
5	70695251	71079566	7	62540567	63040898
BUT_EASZ_Rsb			KEN_NDM_Rsb
21	35306800	35564875	7	62527391	62540567
BUT_NEL_Rsb
21	34335801	34751392
