# Supplementary material for: Signatures of positive selection in African Butana and Kenana dairy zebu cattle
Source: PLoS One. 2018 Jan 4;13(1):e0190446. doi: 10.1371/journal.pone.0190446 (PMC5754058; doi:10.1371/journal.pone.0190446)
Supplement: S5 Table — (XLSX) [file pone.0190446.s010.xlsx]

## Sheet: Butana_iHS
BTA	Gene.Start	Gene.Stop	Gene	Gene.ID	Discription	candidate_region.start	candidate_region.stop
4	47306857	47307501	ENSBTAG00000000100			47262921	48310001
4	60030153	60031016	ENSBTAG00000002154	GPR141	G protein-coupled receptor 141 [Source:HGNC Symbol;Acc:HGNC:19997]	59930559	60645767
4	60368439	60838992	ENSBTAG00000003490	ELMO1	Bos taurus engulfment and cell motility 1 (ELMO1), transcript variant 2, mRNA. [Source:RefSeq mRNA;Acc:NM_001024505]	59930559	60645767
4	57127737	58083528	ENSBTAG00000004398	IMMP2L	Bos taurus IMP2 inner mitochondrial membrane peptidase-like (S. cerevisiae) (IMMP2L), mRNA. [Source:RefSeq mRNA;Acc:NM_001077093]	56670821	57379860
4	57127737	58083528	ENSBTAG00000004398	IMMP2L	Bos taurus IMP2 inner mitochondrial membrane peptidase-like (S. cerevisiae) (IMMP2L), mRNA. [Source:RefSeq mRNA;Acc:NM_001077093]	58009839	58048046
4	47597860	47635332	ENSBTAG00000015509	NAMPT	Bos taurus nicotinamide phosphoribosyltransferase (NAMPT), mRNA. [Source:RefSeq mRNA;Acc:NM_001244141]	47262921	48310001
4	47423619	47453580	ENSBTAG00000019794	SYPL1	Bos taurus synaptophysin-like 1 (SYPL1), mRNA. [Source:RefSeq mRNA;Acc:NM_001110088]	47262921	48310001
4	47508242	47508671	ENSBTAG00000019824			47262921	48310001
4	48267575	48302663	ENSBTAG00000020848	PIK3CG	Bos taurus phosphoinositide-3-kinase, catalytic, gamma polypeptide (PIK3CG), mRNA. [Source:RefSeq mRNA;Acc:NM_001102125]	47262921	48310001
4	56631631	56910607	ENSBTAG00000021182	DOCK4	dedicator of cytokinesis 4 [Source:HGNC Symbol;Acc:HGNC:19192]	56670821	57379860
4	47319496	47372208	ENSBTAG00000021365	CDHR3	cadherin-related family member 3 [Source:HGNC Symbol;Acc:HGNC:26308]	47262921	48310001
4	59975919	59982000	ENSBTAG00000021869	THAP5	Bos taurus THAP domain containing 5 (THAP5), mRNA. [Source:RefSeq mRNA;Acc:NM_001076339]	59930559	60645767
4	47483218	47483324	ENSBTAG00000042539	U6	U6 spliceosomal RNA [Source:RFAM;Acc:RF00026]	47262921	48310001
4	47367036	47367106	ENSBTAG00000044548	bta-mir-2284b	bta-mir-2284b [Source:miRBase;Acc:MI0011465]	47262921	48310001
4	57048251	57048355	ENSBTAG00000044727	U6	U6 spliceosomal RNA [Source:RFAM;Acc:RF00026]	56670821	57379860
4	57168911	57169757	ENSBTAG00000045592		Uncharacterized protein [Source:UniProtKB/TrEMBL;Acc:E1BL48]	56670821	57379860
4	60018209	60019082	ENSBTAG00000046491		Uncharacterized protein [Source:UniProtKB/TrEMBL;Acc:G3N1L9]	59930559	60645767
4	59970936	59973819	ENSBTAG00000046588	DNAJB9	DnaJ (Hsp40) homolog, subfamily B, member 9 [Source:HGNC Symbol;Acc:HGNC:6968]	59930559	60645767
5	70910366	70911285	ENSBTAG00000001858			70777023	71095674
5	49181675	49265076	ENSBTAG00000011352	TBC1D30	TBC1 domain family, member 30 [Source:HGNC Symbol;Acc:HGNC:29164]	49018256	49183430
5	70923456	71257389	ENSBTAG00000027064	BTBD11	Bos taurus BTB (POZ) domain containing 11 (BTBD11), mRNA. [Source:RefSeq mRNA;Acc:NM_001205745]	70777023	71095674
5	70793315	70793420	ENSBTAG00000037306			70777023	71095674
21	34601365	34614703	ENSBTAG00000000010	BMSC-UBP	Bos taurus ubiquitin-like 7 (bone marrow stromal cell-derived) (UBL7), mRNA. [Source:RefSeq mRNA;Acc:NM_001015573]	34189548	35661362
21	34314501	34321201	ENSBTAG00000000085	CYP1A2	Bos taurus cytochrome P450, family 1, subfamily A, polypeptide 2 (CYP1A2), mRNA. [Source:RefSeq mRNA;Acc:NM_001099364]	34189548	35661362
21	34342808	34345682	ENSBTAG00000001021	CYP1A1	Cytochrome P450 [Source:UniProtKB/TrEMBL;Acc:F1MM10]	34189548	35661362
21	34950166	34952418	ENSBTAG00000002661	ISLR2	immunoglobulin superfamily containing leucine-rich repeat 2 [Source:HGNC Symbol;Acc:HGNC:29286]	34189548	35661362
21	34231528	34238551	ENSBTAG00000005838	ULK3	Bos taurus unc-51-like kinase 3 (C. elegans) (ULK3), mRNA. [Source:RefSeq mRNA;Acc:NM_001045934]	34189548	35661362
21	34205438	34230892	ENSBTAG00000005844	SCAMP2	Bos taurus secretory carrier membrane protein 2 (SCAMP2), mRNA. [Source:RefSeq mRNA;Acc:NM_001102170]	34189548	35661362
21	34189513	34196212	ENSBTAG00000005845	MPI	mannose-6-phosphate isomerase [Source:RefSeq peptide;Acc:NP_001030361]	34189548	35661362
21	34903758	34906887	ENSBTAG00000006024	ISLR	Bos taurus immunoglobulin superfamily containing leucine-rich repeat (ISLR), mRNA. [Source:RefSeq mRNA;Acc:NM_001080729]	34189548	35661362
21	34736694	34832983	ENSBTAG00000006912	CCDC33	coiled-coil domain containing 33 [Source:HGNC Symbol;Acc:HGNC:26552]	34189548	35661362
21	34724307	34734990	ENSBTAG00000006934	CYP11A1	Bos taurus cytochrome P450, family 11, subfamily A, polypeptide 1 (CYP11A1), mRNA. [Source:RefSeq mRNA;Acc:NM_176644]	34189548	35661362
21	34438146	34452116	ENSBTAG00000007304	CLK3	Bos taurus CDC-like kinase 3 (CLK3), mRNA. [Source:RefSeq mRNA;Acc:NM_001034248]	34189548	35661362
21	34382785	34435709	ENSBTAG00000007308	FLJ21128	Bos taurus enhancer of mRNA decapping 3 homolog (S. cerevisiae) (EDC3), mRNA. [Source:RefSeq mRNA;Acc:NM_001031758]	34189548	35661362
21	34878677	34901785	ENSBTAG00000007348	STRA6	stimulated by retinoic acid 6 [Source:HGNC Symbol;Acc:HGNC:30650]	34189548	35661362
21	35057678	35082119	ENSBTAG00000009086	LOXL1	Bos taurus lysyl oxidase-like 1 (LOXL1), mRNA. [Source:RefSeq mRNA;Acc:NM_174383]	34189548	35661362
21	35264590	35267979	ENSBTAG00000010057	GZMB	granzyme B (granzyme 2, cytotoxic T-lymphocyte-associated serine esterase 1) [Source:HGNC Symbol;Acc:HGNC:4709]	34189548	35661362
21	35206045	35208959	ENSBTAG00000010828		Uncharacterized protein [Source:UniProtKB/TrEMBL;Acc:E1B8M2]	34189548	35661362
21	34626181	34651240	ENSBTAG00000011446	SEMA7A	semaphorin 7A, GPI membrane anchor (John Milton Hagen blood group) [Source:HGNC Symbol;Acc:HGNC:10741]	34189548	35661362
21	34476933	34523170	ENSBTAG00000011828	ARID3B	AT rich interactive domain 3B (BRIGHT-like) [Source:HGNC Symbol;Acc:HGNC:14350]	34189548	35661362
21	35211414	35213420	ENSBTAG00000013055		Uncharacterized protein [Source:UniProtKB/TrEMBL;Acc:E1BLE0]	34189548	35661362
21	35168813	35171314	ENSBTAG00000013234		Uncharacterized protein [Source:UniProtKB/TrEMBL;Acc:E1BEQ4]	34189548	35661362
21	35027786	35036053	ENSBTAG00000015772	STOML1	stomatin (EPB72)-like 1 [Source:HGNC Symbol;Acc:HGNC:14560]	34189548	35661362
21	34970953	35025051	ENSBTAG00000015779	PML	promyelocytic leukemia [Source:HGNC Symbol;Acc:HGNC:9113]	34189548	35661362
21	35415163	35655955	ENSBTAG00000021291	STXBP6	syntaxin binding protein 6 (amisyn) [Source:HGNC Symbol;Acc:HGNC:19666]	34189548	35661362
21	34264921	34283286	ENSBTAG00000021424	CSK	Bos taurus c-src tyrosine kinase (CSK), mRNA. [Source:RefSeq mRNA;Acc:NM_001075397]	34189548	35661362
21	34248044	34259808	ENSBTAG00000021425	LMAN1L	lectin, mannose-binding, 1 like [Source:HGNC Symbol;Acc:HGNC:6632]	34189548	35661362
21	34242439	34247229	ENSBTAG00000021426	CPLX3	Bos taurus complexin 3 (CPLX3), mRNA. [Source:RefSeq mRNA;Acc:NM_001077889]	34189548	35661362
21	35112322	35115054	ENSBTAG00000027033		Uncharacterized protein [Source:UniProtKB/TrEMBL;Acc:E1BIP7]	34189548	35661362
21	35122225	35125000	ENSBTAG00000037578		Uncharacterized protein [Source:UniProtKB/TrEMBL;Acc:E1B8U1]	34189548	35661362
21	35229657	35231716	ENSBTAG00000038080		Uncharacterized protein [Source:UniProtKB/TrEMBL;Acc:E1BKY6]	34189548	35661362
21	35140512	35152721	ENSBTAG00000038159		Uncharacterized protein [Source:UniProtKB/TrEMBL;Acc:F1MGA4]	34189548	35661362
21	35135771	35137852	ENSBTAG00000039813	GZMB	Bos taurus granzyme B (granzyme 2, cytotoxic T-lymphocyte-associated serine esterase 1) (GZMB), mRNA. [Source:RefSeq mRNA;Acc:NM_174296]	34189548	35661362
21	35184046	35187216	ENSBTAG00000040134		Uncharacterized protein [Source:UniProtKB/TrEMBL;Acc:E1BAD2]	34189548	35661362
21	34419749	34419890	ENSBTAG00000045383	SNORA70	Small nucleolar RNA SNORA70 [Source:RFAM;Acc:RF00156]	34189548	35661362

## Sheet: Butana_EUR_Rsb
BTA	Gene.Start	Gene.Stop	Gene	Gene.ID	Discription	candidate_region.start	candidate_region.stop
3	75355803	75744744	ENSBTAG00000009338	LRRC7	leucine rich repeat containing 7 [Source:HGNC Symbol;Acc:HGNC:18531]	75721293	76359275
3	75739298	75739400	ENSBTAG00000046490			75721293	76359275
4	119522032	119565916	ENSBTAG00000004958	PTPRN2	protein tyrosine phosphatase, receptor type, N polypeptide 2 [Source:HGNC Symbol;Acc:HGNC:9677]	119478908	119528678
5	70910366	70911285	ENSBTAG00000001858			70554395	71079566
5	47901612	47905608	ENSBTAG00000002004	LLPH	LLP homolog, long-term synaptic facilitation (Aplysia) [Source:HGNC Symbol;Acc:HGNC:28229]	47135386	48555140
5	112977785	113010230	ENSBTAG00000002782	ZC3H7B	zinc finger CCCH-type containing 7B [Source:HGNC Symbol;Acc:HGNC:30869]	112925894	113245964
5	57421812	57427939	ENSBTAG00000002798	NABP2	Bos taurus oligonucleotide/oligosaccharide-binding fold containing 2B (NABP2), mRNA. [Source:RefSeq mRNA;Acc:NM_001101151]	57386593	58571571
5	57416305	57421636	ENSBTAG00000002799	SLC39A5	Bos taurus solute carrier family 39 (metal ion transporter), member 5 (SLC39A5), mRNA. [Source:RefSeq mRNA;Acc:NM_001035102]	57386593	58571571
5	113160819	113174721	ENSBTAG00000004004	CSDC2	Bos taurus cold shock domain containing C2, RNA binding (CSDC2), mRNA. [Source:RefSeq mRNA;Acc:NM_001076877]	112925894	113245964
5	113174949	113185273	ENSBTAG00000004009	PMM1	Bos taurus phosphomannomutase 1 (PMM1), mRNA. [Source:RefSeq mRNA;Acc:NM_001076083]	112925894	113245964
5	57678063	57699615	ENSBTAG00000004018	DGKA	Bos taurus diacylglycerol kinase, alpha 80kDa (DGKA), mRNA. [Source:RefSeq mRNA;Acc:NM_001077860]	57386593	58571571
5	57669835	57677941	ENSBTAG00000004019	PMEL17	Bos taurus premelanosome protein (PMEL), mRNA. [Source:RefSeq mRNA;Acc:NM_001080215]	57386593	58571571
5	57664374	57669057	ENSBTAG00000004021	CDK2	Bos taurus cyclin-dependent kinase 2 (CDK2), mRNA. [Source:RefSeq mRNA;Acc:NM_001014934]	57386593	58571571
5	57390328	57393708	ENSBTAG00000004367	COQ10A	Bos taurus coenzyme Q10 homolog A (S. cerevisiae) (COQ10A), mRNA. [Source:RefSeq mRNA;Acc:NM_001076130]	57386593	58571571
5	57366008	57389596	ENSBTAG00000004371	CS	Bos taurus citrate synthase (CS), mRNA. [Source:RefSeq mRNA;Acc:NM_001044721]	57386593	58571571
5	113138060	113150601	ENSBTAG00000005311	POLR3H	polymerase (RNA) III (DNA directed) polypeptide H (22.9kD) [Source:HGNC Symbol;Acc:HGNC:30349]	112925894	113245964
5	113228164	113251362	ENSBTAG00000006103	XRCC6	X-ray repair complementing defective repair in Chinese hamster cells 6 [Source:HGNC Symbol;Acc:HGNC:4055]	112925894	113245964
5	57639566	57643834	ENSBTAG00000006160	SUOX	sulfite oxidase [Source:HGNC Symbol;Acc:HGNC:11460]	57386593	58571571
5	113079627	113088634	ENSBTAG00000006423	PHF5A	Bos taurus PHD finger protein 5A (PHF5A), mRNA. [Source:RefSeq mRNA;Acc:NM_001083382]	112925894	113245964
5	113089139	113138185	ENSBTAG00000006429	ACO2	Bos taurus aconitase 2, mitochondrial (ACO2), mRNA. [Source:RefSeq mRNA;Acc:NM_173977]	112925894	113245964
5	57934910	57935872	ENSBTAG00000006605		Uncharacterized protein [Source:UniProtKB/TrEMBL;Acc:F1N7Q3]	57386593	58571571
5	57830915	57837708	ENSBTAG00000007417	GDF11	growth differentiation factor 11 [Source:HGNC Symbol;Acc:HGNC:4216]	57386593	58571571
5	47796256	47839675	ENSBTAG00000007636	IRAK	Bos taurus interleukin-1 receptor-associated kinase 3 (IRAK3), mRNA. [Source:RefSeq mRNA;Acc:NM_001190299]	47135386	48555140
5	57758050	57762409	ENSBTAG00000009049		Bos taurus uncharacterized LOC507581 (MGC142702), transcript variant 1, mRNA. [Source:RefSeq mRNA;Acc:NM_001076813]	57386593	58571571
5	57751506	57757615	ENSBTAG00000009051	MMP19	Bos taurus matrix metallopeptidase 19 (MMP19), mRNA. [Source:RefSeq mRNA;Acc:NM_001075983]	57386593	58571571
5	57522062	57527396	ENSBTAG00000009542	ZC3H10	Bos taurus zinc finger CCCH-type containing 10 (ZC3H10), mRNA. [Source:RefSeq mRNA;Acc:NM_001097993]	57386593	58571571
5	57504094	57518152	ENSBTAG00000009543	FAM62A	Bos taurus extended synaptotagmin-like protein 1 (ESYT1), mRNA. [Source:RefSeq mRNA;Acc:NM_001077943]	57386593	58571571
5	70596429	70602003	ENSBTAG00000010144	MTERF2	mitochondrial transcription termination factor 2 [Source:HGNC Symbol;Acc:HGNC:30779]	70554395	71079566
5	70606115	70701030	ENSBTAG00000010149	CRY1	cryptoome-1 [Source:RefSeq peptide;Acc:NP_001098885]	70554395	71079566
5	57539933	57560884	ENSBTAG00000010444	ERBB3	Bos taurus v-erb-b2 erythroblastic leukemia viral oncogene homolog 3 (avian) (ERBB3), mRNA. [Source:RefSeq mRNA;Acc:NM_001103105]	57386593	58571571
5	57532245	57538950	ENSBTAG00000010451	PA2G4	Bos taurus proliferation-associated 2G4, 38kDa (PA2G4), mRNA. [Source:RefSeq mRNA;Acc:NM_001034699]	57386593	58571571
5	57486017	57489133	ENSBTAG00000010799	MYL6	Bos taurus myosin, light chain 6, alkali, smooth muscle and non-muscle (MYL6), mRNA. [Source:RefSeq mRNA;Acc:NM_175780]	57386593	58571571
5	57399590	57411330	ENSBTAG00000011762	ANKRD52	ankyrin repeat domain 52 [Source:HGNC Symbol;Acc:HGNC:26614]	57386593	58571571
5	57863517	57866922	ENSBTAG00000011918	BLOC1S1	Bos taurus biogenesis of lysosomal organelles complex-1, subunit 1 (BLOC1S1), mRNA. [Source:RefSeq mRNA;Acc:NM_001076362]	57386593	58571571
5	57858977	57862779	ENSBTAG00000011927	RDH5	Bos taurus retinol dehydrogenase 5 (11-cis/9-cis) (RDH5), mRNA. [Source:RefSeq mRNA;Acc:NM_174166]	57386593	58571571
5	57854278	57857485	ENSBTAG00000011931	CD63	Bos taurus CD63 molecule (CD63), mRNA. [Source:RefSeq mRNA;Acc:NM_205803]	57386593	58571571
5	112916436	112943925	ENSBTAG00000012481	RANGAP1	Ran GTPase activating protein 1 [Source:HGNC Symbol;Acc:HGNC:9854]	112925894	113245964
5	57616541	57626816	ENSBTAG00000012636	IKZF4	IKAROS family zinc finger 4 (Eos) [Source:HGNC Symbol;Acc:HGNC:13179]	57386593	58571571
5	57899029	57901211	ENSBTAG00000012896	METTL7B	methyltransferase like 7B [Source:HGNC Symbol;Acc:HGNC:28276]	57386593	58571571
5	57874054	57898519	ENSBTAG00000012897	ITGA7	integrin, alpha 7 [Source:HGNC Symbol;Acc:HGNC:6143]	57386593	58571571
5	57648526	57651738	ENSBTAG00000014129	RAB5B	RAB5B, member RAS oncogene family [Source:HGNC Symbol;Acc:HGNC:9784]	57386593	58571571
5	70573524	70593134	ENSBTAG00000014411	TMEM263	Bos taurus omosome 5 open reading frame, human C12orf23 (C5H12orf23), mRNA. [Source:RefSeq mRNA;Acc:NM_001034673]	70554395	71079566
5	57467337	57484118	ENSBTAG00000014697	SMARCC2	Bos taurus SWI/SNF related, matrix associated, actin dependent regulator of omatin, subfamily c, member 2 (SMARCC2), mRNA. [Source:RefSeq mRNA;Acc:NM_001172224]	57386593	58571571
5	113060940	113070989	ENSBTAG00000015109	TOB2	Bos taurus transducer of ERBB2, 2 (TOB2), mRNA. [Source:RefSeq mRNA;Acc:NM_001083387]	112925894	113245964
5	113028012	113037944	ENSBTAG00000016580	TEF	thyrotrophic embryonic factor [Source:HGNC Symbol;Acc:HGNC:11722]	112925894	113245964
5	58013470	58014035	ENSBTAG00000018506		Uncharacterized protein [Source:UniProtKB/TrEMBL;Acc:F1MGV7]	57386593	58571571
5	57774486	57823736	ENSBTAG00000020662	CIP29	Bos taurus SAP domain containing ribonucleoprotein (SARNP), mRNA. [Source:RefSeq mRNA;Acc:NM_001042654]	57386593	58571571
5	57770769	57774153	ENSBTAG00000020663	ORMDL2	Bos taurus ORM1-like 2 (S. cerevisiae) (ORMDL2), mRNA. [Source:RefSeq mRNA;Acc:NM_001014931]	57386593	58571571
5	57763740	57770666	ENSBTAG00000020664	DNAJC14	Bos taurus DnaJ (Hsp40) homolog, subfamily C, member 14 (DNAJC14), mRNA. [Source:RefSeq mRNA;Acc:NM_174274]	57386593	58571571
5	47713520	47751430	ENSBTAG00000020806	HELB	Bos taurus helicase (DNA) B (HELB), mRNA. [Source:RefSeq mRNA;Acc:NM_001206182]	47135386	48555140
5	58067221	58068156	ENSBTAG00000021122		Olfactory receptor [Source:UniProtKB/TrEMBL;Acc:F1MZS2]	57386593	58571571
5	58463855	58464790	ENSBTAG00000021460		Olfactory receptor [Source:UniProtKB/TrEMBL;Acc:E1BHG0]	57386593	58571571
5	57967852	57968814	ENSBTAG00000021621		Olfactory receptor [Source:UniProtKB/TrEMBL;Acc:M0QW32]	57386593	58571571
5	58450945	58451880	ENSBTAG00000024798		Olfactory receptor [Source:UniProtKB/TrEMBL;Acc:F1N0M4]	57386593	58571571
5	57428178	57454003	ENSBTAG00000026754	RNF41	E3 ubiquitin-protein ligase NRDP1 [Source:RefSeq peptide;Acc:NP_001039990]	57386593	58571571
5	47877715	47894116	ENSBTAG00000026993	CGI-119	Bos taurus transmembrane BAX inhibitor motif containing 4 (TMBIM4), mRNA. [Source:RefSeq mRNA;Acc:NM_001014914]	47135386	48555140
5	70923456	71257389	ENSBTAG00000027064	BTBD11	Bos taurus BTB (POZ) domain containing 11 (BTBD11), mRNA. [Source:RefSeq mRNA;Acc:NM_001205745]	70554395	71079566
5	47602843	47603007	ENSBTAG00000028990	U1	U1 spliceosomal RNA [Source:RFAM;Acc:RF00003]	47135386	48555140
5	48164007	48164126	ENSBTAG00000030111	bta-mir-763	bta-mir-763 [Source:miRBase;Acc:MI0009896]	47135386	48555140
5	57952735	57953673	ENSBTAG00000031031	OR10P1	olfactory receptor, family 10, subfamily P, member 1 [Source:HGNC Symbol;Acc:HGNC:15378]	57386593	58571571
5	57703547	57724145	ENSBTAG00000031146	WIBG	Bos taurus within bgcn homolog (Drosophila) (WIBG), mRNA. [Source:RefSeq mRNA;Acc:NM_001102344]	57386593	58571571
5	57489469	57492173	ENSBTAG00000031217	MYL6B	Bos taurus myosin, light chain 6B, alkali, smooth muscle and non-muscle (MYL6B), mRNA. [Source:RefSeq mRNA;Acc:NM_001075713]	57386593	58571571
5	47736728	47737193	ENSBTAG00000031786	FAU	Bos taurus Finkel-Biskis-Reilly murine sarcoma virus (FBR-MuSV) ubiquitously expressed (FAU), mRNA. [Source:RefSeq mRNA;Acc:NM_174731]	47135386	48555140
5	47534237	47703486	ENSBTAG00000033726	GRIP1	glutamate receptor interacting protein 1 [Source:HGNC Symbol;Acc:HGNC:18708]	47135386	48555140
5	70793315	70793420	ENSBTAG00000037306			70554395	71079566
5	58114643	58115581	ENSBTAG00000037758		Olfactory receptor [Source:UniProtKB/TrEMBL;Acc:F1MZ29]	57386593	58571571
5	58260957	58261892	ENSBTAG00000037842		Olfactory receptor [Source:UniProtKB/TrEMBL;Acc:F1MKP3]	57386593	58571571
5	57603811	57606599	ENSBTAG00000038896	RPS26	Bos taurus ribosomal protein S26 (RPS26), mRNA. [Source:RefSeq mRNA;Acc:NM_001015561]	57386593	58571571
5	58353382	58353485	ENSBTAG00000042326	U6	U6 spliceosomal RNA [Source:RFAM;Acc:RF00026]	57386593	58571571
5	112947483	112947589	ENSBTAG00000042633	U6	U6 spliceosomal RNA [Source:RFAM;Acc:RF00026]	112925894	113245964
5	113110355	113110471	ENSBTAG00000042638	SNORA11	Small nucleolar RNA SNORA11 [Source:RFAM;Acc:RF00614]	112925894	113245964
5	48053846	48199963	ENSBTAG00000044118	HMGA2	high mobility group AT-hook 2 [Source:HGNC Symbol;Acc:HGNC:5009]	47135386	48555140
5	57400205	57400281	ENSBTAG00000044339	bta-mir-2433	bta-mir-2433 [Source:miRBase;Acc:MI0011484]	57386593	58571571
5	57937675	57937828	ENSBTAG00000044490	SNORA81	Small nucleolar RNA SNORA81 [Source:RFAM;Acc:RF01241]	57386593	58571571
5	47950271	47950388	ENSBTAG00000045454	5S_rRNA	5S ribosomal RNA [Source:RFAM;Acc:RF00001]	47135386	48555140
5	58512430	58513368	ENSBTAG00000046778		Olfactory receptor [Source:UniProtKB/TrEMBL;Acc:G3N3C8]	57386593	58571571
5	58050316	58051245	ENSBTAG00000047733		Uncharacterized protein [Source:UniProtKB/TrEMBL;Acc:F1N2X9]	57386593	58571571
5	58419457	58420410	ENSBTAG00000047825		Olfactory receptor [Source:UniProtKB/TrEMBL;Acc:G3N3Y0]	57386593	58571571
5	57999926	58000852	ENSBTAG00000047920	OR2AP1	olfactory receptor, family 2, subfamily AP, member 1 [Source:HGNC Symbol;Acc:HGNC:15335]	57386593	58571571
5	58161352	58162290	ENSBTAG00000047931		Olfactory receptor [Source:UniProtKB/TrEMBL;Acc:G3MYS8]	57386593	58571571
5	113207477	113227792	ENSBTAG00000047942	DESI1	desumoylating isopeptidase 1 [Source:HGNC Symbol;Acc:HGNC:24577]	112925894	113245964
5	58207648	58208574	ENSBTAG00000047980		Olfactory receptor [Source:UniProtKB/TrEMBL;Acc:G3N2Q4]	57386593	58571571
5	58540317	58541252	ENSBTAG00000048295		Olfactory receptor [Source:UniProtKB/TrEMBL;Acc:G3MZU9]	57386593	58571571
19	9645919	9670385	ENSBTAG00000001166	HSF5	heat shock transcription factor family member 5 [Source:HGNC Symbol;Acc:HGNC:26862]	9525262	9783489
19	9540309	9546074	ENSBTAG00000003386	SUPT4H1	Bos taurus suppressor of Ty 4 homolog 1 (S. cerevisiae) (SUPT4H1), mRNA. [Source:RefSeq mRNA;Acc:NM_001034792]	9525262	9783489
19	9738376	9847849	ENSBTAG00000010167	TEX14	Bos taurus testis expressed 14 (TEX14), mRNA. [Source:RefSeq mRNA;Acc:NM_001192568]	9525262	9783489
19	9671308	9696122	ENSBTAG00000015352	MTMR4	Bos taurus myotubularin related protein 4 (MTMR4), mRNA. [Source:RefSeq mRNA;Acc:NM_001102328]	9525262	9783489
19	9697827	9707120	ENSBTAG00000015368		Bos taurus septin 4 (SEPT4), mRNA. [Source:RefSeq mRNA;Acc:NM_001034651]	9525262	9783489
19	9548268	9612348	ENSBTAG00000020119	RNF43	ring finger protein 43 [Source:HGNC Symbol;Acc:HGNC:18505]	9525262	9783489
19	9527305	9527391	ENSBTAG00000029982	bta-mir-142	bta-mir-142 [Source:miRBase;Acc:MI0005011]	9525262	9783489
19	9718926	9721230	ENSBTAG00000048278	C17orf47	omosome 17 open reading frame 47 [Source:HGNC Symbol;Acc:HGNC:26844]	9525262	9783489

## Sheet: Butana_EASZ_Rsb
BTA	Gene.Start	Gene.Stop	Gene	Gene.ID	Discription	candidate_region.start	candidate_region.stop
2	132522953	132529468	ENSBTAG00000001082	SH2D5	SH2 domain containing 5 [Source:HGNC Symbol;Acc:HGNC:28819]	131892063	133617891
2	133267318	133272112	ENSBTAG00000002700	PLA2G2A	Bos taurus phospholipase A2, group IIA (platelets, synovial fluid) (PLA2G2A), mRNA. [Source:RefSeq mRNA;Acc:NM_001075820]	131892063	133617891
2	131935441	132060210	ENSBTAG00000002977	ECE1	Bos taurus endothelin converting enzyme 1 (ECE1), mRNA. [Source:RefSeq mRNA;Acc:NM_181009]	131892063	133617891
2	133373263	133376607	ENSBTAG00000004418	PLA2G2E	Bos taurus phospholipase A2, group IIE (PLA2G2E), mRNA. [Source:RefSeq mRNA;Acc:NM_001192086]	131892063	133617891
2	133289295	133295334	ENSBTAG00000005759	PLA2G2A	Bos taurus phospholipase A2, group IIA (platelets, synovial fluid) (PLA2G2A), mRNA. [Source:RefSeq mRNA;Acc:NM_001025324]	131892063	133617891
2	132601302	132621738	ENSBTAG00000006084	PINK1	Bos taurus PTEN induced putative kinase 1 (PINK1), mRNA. [Source:RefSeq mRNA;Acc:NM_001099701]	131892063	133617891
2	132587705	132600729	ENSBTAG00000006085	DDOST	dolichyl-diphosphooligosaccharide--protein glycosyltransferase subunit (non-catalytic) [Source:HGNC Symbol;Acc:HGNC:2728]	131892063	133617891
2	132636462	132657392	ENSBTAG00000006136	CDA	Bos taurus cytidine deaminase (CDA), mRNA. [Source:RefSeq mRNA;Acc:NM_001193110]	131892063	133617891
2	4111871	4149372	ENSBTAG00000006157	HS6ST1	Bos taurus heparan sulfate 6-O-sulfotransferase 1 (HS6ST1), mRNA. [Source:RefSeq mRNA;Acc:NM_001192491]	4126318	4146210
2	31391774	31446946	ENSBTAG00000007650	SLC38A11	Bos taurus solute carrier family 38, member 11 (SLC38A11), mRNA. [Source:RefSeq mRNA;Acc:NM_001031760]	31208541	31458666
2	133610639	133623061	ENSBTAG00000007996	HTR6	Bos taurus 5-hydroxytryptamine (serotonin) receptor 6 (HTR6), mRNA. [Source:RefSeq mRNA;Acc:NM_001205717]	131892063	133617891
2	133502454	133607696	ENSBTAG00000007998	TMCO4	transmembrane and coiled-coil domains 4 [Source:HGNC Symbol;Acc:HGNC:27393]	131892063	133617891
2	132751703	132754808	ENSBTAG00000009156	CAMK2N1	Bos taurus calcium/calmodulin-dependent protein kinase II inhibitor 1 (CAMK2N1), mRNA. [Source:RefSeq mRNA;Acc:NM_001114520]	131892063	133617891
2	133111283	133124161	ENSBTAG00000012217	PLA2G2F	Bos taurus phospholipase A2, group IIF (PLA2G2F), mRNA. [Source:RefSeq mRNA;Acc:NM_001102522]	131892063	133617891
2	133319863	133323729	ENSBTAG00000013039		Uncharacterized protein [Source:UniProtKB/TrEMBL;Acc:E1BLF3]	131892063	133617891
2	132877447	132929818	ENSBTAG00000013511	VWA5B1	von Willebrand factor A domain containing 5B1 [Source:HGNC Symbol;Acc:HGNC:26538]	131892063	133617891
2	133088083	133100875	ENSBTAG00000016877	PLA2G2C	phospholipase A2, group IIC [Source:HGNC Symbol;Acc:HGNC:9032]	131892063	133617891
2	133387211	133416030	ENSBTAG00000017108	OTUD3	OTU deubiquitinase 3 [Source:HGNC Symbol;Acc:HGNC:29038]	131892063	133617891
2	132533579	132584194	ENSBTAG00000017644	KIF17	Bos taurus kinesin family member 17 (KIF17), mRNA. [Source:RefSeq mRNA;Acc:NM_001105212]	131892063	133617891
2	29080500	29131828	ENSBTAG00000017743	XIRP2	xin actin-binding repeat containing 2 [Source:HGNC Symbol;Acc:HGNC:14303]	28983869	29389885
2	132470750	132507576	ENSBTAG00000018656	HP1BP3	Bos taurus heteroomatin protein 1, binding protein 3 (HP1BP3), mRNA. [Source:RefSeq mRNA;Acc:NM_001075436]	131892063	133617891
2	31196566	31283753	ENSBTAG00000019385	SCN3A	sodium channel, voltage gated, type III alpha subunit [Source:HGNC Symbol;Acc:HGNC:10590]	31208541	31458666
2	133176678	133189041	ENSBTAG00000020499	PLA2G2D3	Bos taurus calcium-dependent phospholipase A2 PLA2G2D1 (PLA2G2D1), mRNA. [Source:RefSeq mRNA;Acc:NM_001009572]	131892063	133617891
2	132731029	132738645	ENSBTAG00000020850	MUL1	Bos taurus mitochondrial E3 ubiquitin protein ligase 1 (MUL1), mRNA. [Source:RefSeq mRNA;Acc:NM_001192182]	131892063	133617891
2	133473127	133474216	ENSBTAG00000030367	RNF186	Bos taurus ring finger protein 186 (RNF186), mRNA. [Source:RefSeq mRNA;Acc:NM_001035311]	131892063	133617891
2	133224531	133246491	ENSBTAG00000039122	PLA2G5	phospholipase A2, group V [Source:HGNC Symbol;Acc:HGNC:9038]	131892063	133617891
2	132097562	132451412	ENSBTAG00000040215	EIF4G3	Uncharacterized protein [Source:UniProtKB/TrEMBL;Acc:E1BLC8]	131892063	133617891
2	133067841	133068686	ENSBTAG00000040547	UBXN10	UBX domain protein 10 [Source:HGNC Symbol;Acc:HGNC:26354]	131892063	133617891
2	31220645	31220751	ENSBTAG00000042818	U6	U6 spliceosomal RNA [Source:RFAM;Acc:RF00026]	31208541	31458666
2	133149365	133157295	ENSBTAG00000046977	PLA2G2D4	Bos taurus calcium-dependent phospholipase A2 PLA2G2D4 (PLA2G2D4), mRNA. [Source:RefSeq mRNA;Acc:NM_001012687]	131892063	133617891
2	132691772	132692743	ENSBTAG00000046988	FAM43B	family with sequence similarity 43, member B [Source:HGNC Symbol;Acc:HGNC:31791]	131892063	133617891
4	97318802	97612111	ENSBTAG00000024723	CHCHD3	Bos taurus coiled-coil-helix-coiled-coil-helix domain containing 3 (CHCHD3), mRNA. [Source:RefSeq mRNA;Acc:NM_001035475]	97331176	97375118
4	49798034	49798109	ENSBTAG00000044255			49720456	49813734
4	49761307	49761382	ENSBTAG00000045095			49720456	49813734
5	70407271	70507072	ENSBTAG00000000147	RIC8B	RIC8 guanine nucleotide exchange factor B [Source:HGNC Symbol;Acc:HGNC:25555]	69978115	70496902
5	70013667	70054229	ENSBTAG00000002127	TCP11L2	Bos taurus t-complex 11 (mouse)-like 2 (TCP11L2), mRNA. [Source:RefSeq mRNA;Acc:NM_001105431]	69978115	70496902
5	57678063	57699615	ENSBTAG00000004018	DGKA	Bos taurus diacylglycerol kinase, alpha 80kDa (DGKA), mRNA. [Source:RefSeq mRNA;Acc:NM_001077860]	57508578	57945083
5	57669835	57677941	ENSBTAG00000004019	PMEL17	Bos taurus premelanosome protein (PMEL), mRNA. [Source:RefSeq mRNA;Acc:NM_001080215]	57508578	57945083
5	57664374	57669057	ENSBTAG00000004021	CDK2	Bos taurus cyclin-dependent kinase 2 (CDK2), mRNA. [Source:RefSeq mRNA;Acc:NM_001014934]	57508578	57945083
5	70062608	70178439	ENSBTAG00000004781	POLR3B	Bos taurus polymerase (RNA) III (DNA directed) polypeptide B (POLR3B), mRNA. [Source:RefSeq mRNA;Acc:NM_001192789]	69978115	70496902
5	57639566	57643834	ENSBTAG00000006160	SUOX	sulfite oxidase [Source:HGNC Symbol;Acc:HGNC:11460]	57508578	57945083
5	57934910	57935872	ENSBTAG00000006605		Uncharacterized protein [Source:UniProtKB/TrEMBL;Acc:F1N7Q3]	57508578	57945083
5	57830915	57837708	ENSBTAG00000007417	GDF11	growth differentiation factor 11 [Source:HGNC Symbol;Acc:HGNC:4216]	57508578	57945083
5	117764821	117853214	ENSBTAG00000008036	CELSR1	cadherin, EGF LAG seven-pass G-type receptor 1 [Source:HGNC Symbol;Acc:HGNC:1850]	117851270	118199901
5	57758050	57762409	ENSBTAG00000009049		Bos taurus uncharacterized LOC507581 (MGC142702), transcript variant 1, mRNA. [Source:RefSeq mRNA;Acc:NM_001076813]	57508578	57945083
5	57751506	57757615	ENSBTAG00000009051	MMP19	Bos taurus matrix metallopeptidase 19 (MMP19), mRNA. [Source:RefSeq mRNA;Acc:NM_001075983]	57508578	57945083
5	57522062	57527396	ENSBTAG00000009542	ZC3H10	Bos taurus zinc finger CCCH-type containing 10 (ZC3H10), mRNA. [Source:RefSeq mRNA;Acc:NM_001097993]	57508578	57945083
5	57504094	57518152	ENSBTAG00000009543	FAM62A	Bos taurus extended synaptotagmin-like protein 1 (ESYT1), mRNA. [Source:RefSeq mRNA;Acc:NM_001077943]	57508578	57945083
5	57539933	57560884	ENSBTAG00000010444	ERBB3	Bos taurus v-erb-b2 erythroblastic leukemia viral oncogene homolog 3 (avian) (ERBB3), mRNA. [Source:RefSeq mRNA;Acc:NM_001103105]	57508578	57945083
5	57532245	57538950	ENSBTAG00000010451	PA2G4	Bos taurus proliferation-associated 2G4, 38kDa (PA2G4), mRNA. [Source:RefSeq mRNA;Acc:NM_001034699]	57508578	57945083
5	69972287	69979795	ENSBTAG00000011913	CKAP4	cytoskeleton-associated protein 4 [Source:HGNC Symbol;Acc:HGNC:16991]	69978115	70496902
5	57863517	57866922	ENSBTAG00000011918	BLOC1S1	Bos taurus biogenesis of lysosomal organelles complex-1, subunit 1 (BLOC1S1), mRNA. [Source:RefSeq mRNA;Acc:NM_001076362]	57508578	57945083
5	57858977	57862779	ENSBTAG00000011927	RDH5	Bos taurus retinol dehydrogenase 5 (11-cis/9-cis) (RDH5), mRNA. [Source:RefSeq mRNA;Acc:NM_174166]	57508578	57945083
5	57854278	57857485	ENSBTAG00000011931	CD63	Bos taurus CD63 molecule (CD63), mRNA. [Source:RefSeq mRNA;Acc:NM_205803]	57508578	57945083
5	118086468	118343833	ENSBTAG00000012291	TBC1D22A	TBC1 domain family, member 22A [Source:HGNC Symbol;Acc:HGNC:1309]	117851270	118199901
5	57616541	57626816	ENSBTAG00000012636	IKZF4	IKAROS family zinc finger 4 (Eos) [Source:HGNC Symbol;Acc:HGNC:13179]	57508578	57945083
5	57899029	57901211	ENSBTAG00000012896	METTL7B	methyltransferase like 7B [Source:HGNC Symbol;Acc:HGNC:28276]	57508578	57945083
5	57874054	57898519	ENSBTAG00000012897	ITGA7	integrin, alpha 7 [Source:HGNC Symbol;Acc:HGNC:6143]	57508578	57945083
5	57648526	57651738	ENSBTAG00000014129	RAB5B	RAB5B, member RAS oncogene family [Source:HGNC Symbol;Acc:HGNC:9784]	57508578	57945083
5	57774486	57823736	ENSBTAG00000020662	CIP29	Bos taurus SAP domain containing ribonucleoprotein (SARNP), mRNA. [Source:RefSeq mRNA;Acc:NM_001042654]	57508578	57945083
5	57770769	57774153	ENSBTAG00000020663	ORMDL2	Bos taurus ORM1-like 2 (S. cerevisiae) (ORMDL2), mRNA. [Source:RefSeq mRNA;Acc:NM_001014931]	57508578	57945083
5	57763740	57770666	ENSBTAG00000020664	DNAJC14	Bos taurus DnaJ (Hsp40) homolog, subfamily C, member 14 (DNAJC14), mRNA. [Source:RefSeq mRNA;Acc:NM_174274]	57508578	57945083
5	117975282	118012354	ENSBTAG00000021803	GRAMD4	Bos taurus GRAM domain containing 4 (GRAMD4), mRNA. [Source:RefSeq mRNA;Acc:NM_001102263]	117851270	118199901
5	70323198	70395056	ENSBTAG00000025837	RFX4	regulatory factor X, 4 (influences HLA class II expression) [Source:HGNC Symbol;Acc:HGNC:9985]	69978115	70496902
5	48164007	48164126	ENSBTAG00000030111	bta-mir-763	bta-mir-763 [Source:miRBase;Acc:MI0009896]	48017354	48241793
5	57703547	57724145	ENSBTAG00000031146	WIBG	Bos taurus within bgcn homolog (Drosophila) (WIBG), mRNA. [Source:RefSeq mRNA;Acc:NM_001102344]	57508578	57945083
5	57603811	57606599	ENSBTAG00000038896	RPS26	Bos taurus ribosomal protein S26 (RPS26), mRNA. [Source:RefSeq mRNA;Acc:NM_001015561]	57508578	57945083
5	48053846	48199963	ENSBTAG00000044118	HMGA2	high mobility group AT-hook 2 [Source:HGNC Symbol;Acc:HGNC:5009]	48017354	48241793
5	57937675	57937828	ENSBTAG00000044490	SNORA81	Small nucleolar RNA SNORA81 [Source:RFAM;Acc:RF01241]	57508578	57945083
5	118023267	118036020	ENSBTAG00000046654	CERK	ceramide kinase [Source:HGNC Symbol;Acc:HGNC:19256]	117851270	118199901
6	68829579	68974140	ENSBTAG00000000137	FRYL	FRY-like [Source:HGNC Symbol;Acc:HGNC:29127]	68611164	68958407
6	68820780	68824912	ENSBTAG00000004886	ZAR1	Bos taurus zygote arrest 1 (ZAR1), mRNA. [Source:RefSeq mRNA;Acc:NM_001076203]	68611164	68958407
6	68813854	68819847	ENSBTAG00000004888	SLC10A4	Bos taurus solute carrier family 10 (sodium/bile acid cotransporter family), member 4 (SLC10A4), mRNA. [Source:RefSeq mRNA;Acc:NM_001078025]	68611164	68958407
6	72468365	72518226	ENSBTAG00000014913	SRD5A3	probable polyprenol reductase [Source:RefSeq peptide;Acc:NP_001193019]	72464015	72479279
6	68695298	68741224	ENSBTAG00000021963	SLAIN2	Bos taurus SLAIN motif family, member 2 (SLAIN2), mRNA. [Source:RefSeq mRNA;Acc:NM_001035405]	68611164	68958407
6	28075090	28075890	ENSBTAG00000023000		Uncharacterized protein [Source:UniProtKB/TrEMBL;Acc:G3N0R6]	27737046	28470241
6	27777685	27778005	ENSBTAG00000045419	7SK	7SK RNA [Source:RFAM;Acc:RF00100]	27737046	28470241
9	42904974	43070235	ENSBTAG00000019175	SOBP	sine oculis binding protein homolog (Drosophila) [Source:HGNC Symbol;Acc:HGNC:29256]	42953843	43358260
9	43099804	43363802	ENSBTAG00000021859	PDSS2	Bos taurus prenyl (decaprenyl) diphosphate synthase, subunit 2 (PDSS2), mRNA. [Source:RefSeq mRNA;Acc:NM_001100385]	42953843	43358260
9	59485093	59485415	ENSBTAG00000043746	7SK	7SK RNA [Source:RFAM;Acc:RF00100]	58877949	59800120
10	25862558	25917420	ENSBTAG00000004694	RPGRIP1	retinitis pigmentosa GTPase regulator interacting protein 1 [Source:HGNC Symbol;Acc:HGNC:13436]	25568036	26114776
10	37602795	37624778	ENSBTAG00000005268	PLA2G4D	Bos taurus phospholipase A2, group IVD (cytosolic) (PLA2G4D), mRNA. [Source:RefSeq mRNA;Acc:NM_001192704]	37595594	37837623
10	25594157	25595098	ENSBTAG00000007029	OR4E2	olfactory receptor, family 4, subfamily E, member 2 [Source:HGNC Symbol;Acc:HGNC:8297]	25568036	26114776
10	37715493	37754263	ENSBTAG00000008863	TMEM87A	Bos taurus transmembrane protein 87A (TMEM87A), mRNA. [Source:RefSeq mRNA;Acc:NM_001083515]	37595594	37837623
10	37754445	37817713	ENSBTAG00000008866	GANC	glucosidase, alpha; neutral C [Source:HGNC Symbol;Acc:HGNC:4139]	37595594	37837623
10	37828797	37885860	ENSBTAG00000008868	CAPN3	Bos taurus calpain 3, (p94) (CAPN3), mRNA. [Source:RefSeq mRNA;Acc:NM_174260]	37595594	37837623
10	25936105	25980839	ENSBTAG00000011396	HNRPC	Bos taurus heterogeneous nuclear ribonucleoprotein C (C1/C2) (HNRNPC), mRNA. [Source:RefSeq mRNA;Acc:NM_001034395]	25568036	26114776
10	25589275	25590216	ENSBTAG00000011925		Olfactory receptor [Source:UniProtKB/TrEMBL;Acc:F1MDS8]	25568036	26114776
10	25704582	25709754	ENSBTAG00000013249	SALL2	Bos taurus sal-like 2 (Drosophila) (SALL2), mRNA. [Source:RefSeq mRNA;Acc:NM_001102112]	25568036	26114776
10	26058171	26079915	ENSBTAG00000013401	ARHGEF40	Bos taurus Rho guanine nucleotide exchange factor (GEF) 40 (ARHGEF40), mRNA. [Source:RefSeq mRNA;Acc:NM_001205941]	25568036	26114776
10	25731942	25747290	ENSBTAG00000015146	TOX4	Bos taurus TOX high mobility group box family member 4 (TOX4), mRNA. [Source:RefSeq mRNA;Acc:NM_001075707]	25568036	26114776
10	25716677	25731504	ENSBTAG00000015148	METTL3	Bos taurus methyltransferase like 3 (METTL3), mRNA. [Source:RefSeq mRNA;Acc:NM_001102238]	25568036	26114776
10	26005891	26006826	ENSBTAG00000018919	OR5AU1	olfactory receptor, family 5, subfamily AU, member 1 [Source:HGNC Symbol;Acc:HGNC:15362]	25568036	26114776
10	50282171	50283148	ENSBTAG00000019114	FOXB1	forkhead box B1 [Source:HGNC Symbol;Acc:HGNC:3799]	49945834	50551299
10	25827154	25861850	ENSBTAG00000020421	SUPT16H	Bos taurus suppressor of Ty 16 homolog (S. cerevisiae) (SUPT16H), mRNA. [Source:RefSeq mRNA;Acc:NM_001192392]	25568036	26114776
10	25785915	25825625	ENSBTAG00000020422	CHD8	omodomain helicase DNA binding protein 8 [Source:HGNC Symbol;Acc:HGNC:20153]	25568036	26114776
10	26053957	26056906	ENSBTAG00000021008	ZNF219	zinc finger protein 219 [Source:HGNC Symbol;Acc:HGNC:13011]	25568036	26114776
10	25653300	25654241	ENSBTAG00000024752	OR10G3	olfactory receptor, family 10, subfamily G, member 3 [Source:HGNC Symbol;Acc:HGNC:8171]	25568036	26114776
10	37668738	37713608	ENSBTAG00000032055	VPS39	vacuolar protein sorting 39 homolog (S. cerevisiae) [Source:HGNC Symbol;Acc:HGNC:20593]	37595594	37837623
10	37650256	37664678	ENSBTAG00000032068	PLA2G4F	phospholipase A2, group IVF [Source:HGNC Symbol;Acc:HGNC:27396]	37595594	37837623
10	26042930	26045753	ENSBTAG00000032908	TMEM253	Bos taurus transmembrane protein 253 (TMEM253), mRNA. [Source:RefSeq mRNA;Acc:NM_001075728]	25568036	26114776
10	25815734	25815843	ENSBTAG00000042579	snoU6-53	Small nucleolar RNA U6-53/MBII-28 [Source:RFAM;Acc:RF00377]	25568036	26114776
10	25821328	25821436	ENSBTAG00000043196	snoU6-53	Small nucleolar RNA U6-53/MBII-28 [Source:RFAM;Acc:RF00377]	25568036	26114776
10	25747369	25764520	ENSBTAG00000044207	RAB2B	RAB2B, member RAS oncogene family [Source:HGNC Symbol;Acc:HGNC:20246]	25568036	26114776
10	26113954	26114424	ENSBTAG00000046482		Uncharacterized protein [Source:UniProtKB/TrEMBL;Acc:G3MZA1]	25568036	26114776
10	25641873	25642829	ENSBTAG00000047253		Uncharacterized protein [Source:UniProtKB/TrEMBL;Acc:G5E6K5]	25568036	26114776
10	25636815	25637771	ENSBTAG00000047746		Uncharacterized protein [Source:UniProtKB/TrEMBL;Acc:G3MY72]	25568036	26114776
11	332458	427685	ENSBTAG00000005828	MERTK	Bos taurus c-mer proto-oncogene tyrosine kinase (MERTK), mRNA. [Source:RefSeq mRNA;Acc:NM_001192024]	198999	1058319
11	197983	230642	ENSBTAG00000009230	FBLN7	fibulin 7 [Source:HGNC Symbol;Acc:HGNC:26740]	198999	1058319
11	267051	313364	ENSBTAG00000012099	TMEM87B	transmembrane protein 87B [Source:HGNC Symbol;Acc:HGNC:25913]	198999	1058319
11	592073	595510	ENSBTAG00000023163		Uncharacterized protein [Source:UniProtKB/TrEMBL;Acc:F1N2U6]	198999	1058319
11	486387	584784	ENSBTAG00000027991	ANAPC1	anaphase promoting complex subunit 1 [Source:HGNC Symbol;Acc:HGNC:19988]	198999	1058319
11	506784	506888	ENSBTAG00000042295	U6	U6 spliceosomal RNA [Source:RFAM;Acc:RF00026]	198999	1058319
11	289868	289939	ENSBTAG00000044282			198999	1058319
11	326097	326180	ENSBTAG00000045125	SNORA20	Small nucleolar RNA SNORA20 [Source:RFAM;Acc:RF00401]	198999	1058319
11	457739	457872	ENSBTAG00000045153	SNORA70	Small nucleolar RNA SNORA70 [Source:RFAM;Acc:RF00156]	198999	1058319
13	75374575	75384705	ENSBTAG00000000559	PLTP	Bos taurus phospholipid transfer protein (PLTP), mRNA. [Source:RefSeq mRNA;Acc:NM_001035027]	75354743	75723560
13	75354606	75358234	ENSBTAG00000000958	ZSWIM3	zinc finger, SWIM-type containing 3 [Source:HGNC Symbol;Acc:HGNC:16157]	75354743	75723560
13	75359806	75362820	ENSBTAG00000000959	ZSWIM1	zinc finger, SWIM-type containing 1 [Source:HGNC Symbol;Acc:HGNC:16155]	75354743	75723560
13	75363562	75364594	ENSBTAG00000000960	SPATA25	spermatogenesis associated 25 [Source:HGNC Symbol;Acc:HGNC:16158]	75354743	75723560
13	75365123	75367907	ENSBTAG00000000961	NEURL2	Bos taurus neuralized homolog 2 (Drosophila) (NEURL2), mRNA. [Source:RefSeq mRNA;Acc:NM_001192636]	75354743	75723560
13	75618508	75701655	ENSBTAG00000005672	CDH22	cadherin 22, type 2 [Source:HGNC Symbol;Acc:HGNC:13251]	75354743	75723560
13	11729423	11787953	ENSBTAG00000008650	CAMK1D	calcium/calmodulin-dependent protein kinase ID [Source:HGNC Symbol;Acc:HGNC:19341]	11694440	11750302
13	75404993	75416988	ENSBTAG00000010126	PCIF1	PDX1 C-terminal inhibiting factor 1 [Source:HGNC Symbol;Acc:HGNC:16200]	75354743	75723560
13	75416920	75435377	ENSBTAG00000010130	ZNF335	zinc finger protein 335 [Source:HGNC Symbol;Acc:HGNC:15807]	75354743	75723560
13	75487262	75516206	ENSBTAG00000014179	SLC12A5	Bos taurus solute carrier family 12 (potassium/chloride transporter), member 5 (SLC12A5), mRNA. [Source:RefSeq mRNA;Acc:NM_001206380]	75354743	75723560
13	75518488	75534491	ENSBTAG00000014186	NCOA5	Bos taurus nuclear receptor coactivator 5 (NCOA5), mRNA. [Source:RefSeq mRNA;Acc:NM_001046487]	75354743	75723560
13	75466513	75473824	ENSBTAG00000020676	MMP9	Bos taurus matrix metallopeptidase 9 (gelatinase B, 92kDa gelatinase, 92kDa type IV collagenase) (MMP9), mRNA. [Source:RefSeq mRNA;Acc:NM_174744]	75354743	75723560
13	75563518	75574215	ENSBTAG00000020736	CD40	CD40 molecule, TNF receptor superfamily member 5 [Source:HGNC Symbol;Acc:HGNC:11919]	75354743	75723560
13	75368317	75374637	ENSBTAG00000027337	CTSA	Bos taurus cathepsin A (CTSA), mRNA. [Source:RefSeq mRNA;Acc:NM_001035326]	75354743	75723560
13	75595371	75595457	ENSBTAG00000043459	SNORD35	Small nucleolar RNA SNORD35 [Source:RFAM;Acc:RF00211]	75354743	75723560
14	17759635	17791429	ENSBTAG00000005585	ANXA13	annexin A13 [Source:HGNC Symbol;Acc:HGNC:536]	17752395	17848237
14	17820791	17831087	ENSBTAG00000016754	KLHL38	kelch-like family member 38 [Source:HGNC Symbol;Acc:HGNC:34435]	17752395	17848237
14	66472379	66593433	ENSBTAG00000019793	RGS22	regulator of G-protein signaling 22 [Source:HGNC Symbol;Acc:HGNC:24499]	66499062	66531767
14	17809981	17810053	ENSBTAG00000045178			17752395	17848237
15	15585023	15619671	ENSBTAG00000024803	ENDOD1	Bos taurus endonuclease domain containing 1 (ENDOD1), mRNA. [Source:RefSeq mRNA;Acc:NM_001102519]	15569363	15625245
15	15602648	15602734	ENSBTAG00000047573			15569363	15625245
17	62532618	62581166	ENSBTAG00000011384	TBX5	T-box 5 [Source:HGNC Symbol;Acc:HGNC:11604]	62563073	62568979
18	39401561	39483417	ENSBTAG00000002769	AP1G1	adaptor-related protein complex 1, gamma 1 subunit [Source:HGNC Symbol;Acc:HGNC:555]	39230903	39492742
18	39300561	39339579	ENSBTAG00000019883	IST1	increased sodium tolerance 1 homolog (yeast) [Source:HGNC Symbol;Acc:HGNC:28977]	39230903	39492742
18	39221305	39300130	ENSBTAG00000019884	PKD1L3	polycystic kidney disease 1-like 3 [Source:HGNC Symbol;Acc:HGNC:21716]	39230903	39492742
18	39351471	39368532	ENSBTAG00000021438	ZNF821	Bos taurus zinc finger protein 821 (ZNF821), mRNA. [Source:RefSeq mRNA;Acc:NM_001038152]	39230903	39492742
18	39373803	39373909	ENSBTAG00000042970	U6	U6 spliceosomal RNA [Source:RFAM;Acc:RF00026]	39230903	39492742
18	39455002	39455087	ENSBTAG00000043472	SNORD71	Small nucleolar RNA SNORD71 [Source:RFAM;Acc:RF00576]	39230903	39492742
18	39351757	39351834	ENSBTAG00000044454	bta-mir-2328	bta-mir-2328 [Source:miRBase;Acc:MI0011353]	39230903	39492742
18	39376391	39378454	ENSBTAG00000046255	ATXN1L	ataxin 1-like [Source:HGNC Symbol;Acc:HGNC:33279]	39230903	39492742
18	39393580	39393972	ENSBTAG00000047787		40S ribosomal protein S15a [Source:UniProtKB/TrEMBL;Acc:H9KUV3]	39230903	39492742
20	36635643	36656528	ENSBTAG00000005176	GDNF	glial cell derived neurotrophic factor [Source:HGNC Symbol;Acc:HGNC:4232]	36062631	36688390
20	35999051	36178472	ENSBTAG00000019595	EGFLAM	Bos taurus EGF-like, fibronectin type III and laminin G domains (EGFLAM), mRNA. [Source:RefSeq mRNA;Acc:NM_001083478]	36062631	36688390
20	36615739	36615845	ENSBTAG00000042084	U6	U6 spliceosomal RNA [Source:RFAM;Acc:RF00026]	36062631	36688390
20	36523495	36523601	ENSBTAG00000042537	U6	U6 spliceosomal RNA [Source:RFAM;Acc:RF00026]	36062631	36688390
20	36470635	36470758	ENSBTAG00000044244	SNORA17	Small nucleolar RNA SNORA17 [Source:RFAM;Acc:RF00560]	36062631	36688390
21	34063458	34085961	ENSBTAG00000014089	MDS018	Bos taurus phosphopantothenoylcysteine decarboxylase (PPCDC), mRNA. [Source:RefSeq mRNA;Acc:NM_001034773]	33961846	34079967
21	47310562	47831598	ENSBTAG00000019350	SLC25A21	Bos taurus solute carrier family 25 (mitochondrial oxodicarboxylate carrier), member 21 (SLC25A21), mRNA. [Source:RefSeq mRNA;Acc:NM_001015587]	47404430	47450507
21	35415163	35655955	ENSBTAG00000021291	STXBP6	syntaxin binding protein 6 (amisyn) [Source:HGNC Symbol;Acc:HGNC:19666]	35306800	35564875
23	5953509	6059979	ENSBTAG00000012652	TINAG	Bos taurus tubulointerstitial nephritis antigen (TINAG), mRNA. [Source:RefSeq mRNA;Acc:NM_001035107]	5976762	6154716
23	6123034	6409848	ENSBTAG00000014581	MLIP	muscular LMNA-interacting protein [Source:HGNC Symbol;Acc:HGNC:21355]	5976762	6154716
23	32029122	32339087	ENSBTAG00000016549	LRRC16A	leucine rich repeat containing 16A [Source:HGNC Symbol;Acc:HGNC:21581]	31873312	32075987
23	31951997	32004354	ENSBTAG00000019926	SCGN	Bos taurus secretagogin, EF-hand calcium binding protein (SCGN), mRNA. [Source:RefSeq mRNA;Acc:NM_001099173]	31873312	32075987
23	31914984	31915367	ENSBTAG00000025882			31873312	32075987
23	6053958	6054061	ENSBTAG00000043056	U6	U6 spliceosomal RNA [Source:RFAM;Acc:RF00026]	5976762	6154716
23	31914309	31914703	ENSBTAG00000046373			31873312	32075987
23	31918887	31919276	ENSBTAG00000046992		Histone H2A [Source:UniProtKB/TrEMBL;Acc:G3MXQ3]	31873312	32075987
23	31918125	31918508	ENSBTAG00000048235			31873312	32075987

## Sheet: Butana_SHK_Rsb
BTA	Gene.Start	Gene.Stop	Gene	Gene.ID	Discription	candidate_region.start	candidate_region.stop
2	133267318	133272112	ENSBTAG00000002700	PLA2G2A	Bos taurus phospholipase A2, group IIA (platelets, synovial fluid) (PLA2G2A), mRNA. [Source:RefSeq mRNA;Acc:NM_001075820]	133122716	133624497
2	133373263	133376607	ENSBTAG00000004418	PLA2G2E	Bos taurus phospholipase A2, group IIE (PLA2G2E), mRNA. [Source:RefSeq mRNA;Acc:NM_001192086]	133122716	133624497
2	133289295	133295334	ENSBTAG00000005759	PLA2G2A	Bos taurus phospholipase A2, group IIA (platelets, synovial fluid) (PLA2G2A), mRNA. [Source:RefSeq mRNA;Acc:NM_001025324]	133122716	133624497
2	133610639	133623061	ENSBTAG00000007996	HTR6	Bos taurus 5-hydroxytryptamine (serotonin) receptor 6 (HTR6), mRNA. [Source:RefSeq mRNA;Acc:NM_001205717]	133122716	133624497
2	133502454	133607696	ENSBTAG00000007998	TMCO4	transmembrane and coiled-coil domains 4 [Source:HGNC Symbol;Acc:HGNC:27393]	133122716	133624497
2	133111283	133124161	ENSBTAG00000012217	PLA2G2F	Bos taurus phospholipase A2, group IIF (PLA2G2F), mRNA. [Source:RefSeq mRNA;Acc:NM_001102522]	133122716	133624497
2	133319863	133323729	ENSBTAG00000013039		Uncharacterized protein [Source:UniProtKB/TrEMBL;Acc:E1BLF3]	133122716	133624497
2	133387211	133416030	ENSBTAG00000017108	OTUD3	OTU deubiquitinase 3 [Source:HGNC Symbol;Acc:HGNC:29038]	133122716	133624497
2	20941574	21011178	ENSBTAG00000018061	KIAA1715	Bos taurus KIAA1715 (KIAA1715), mRNA. [Source:RefSeq mRNA;Acc:NM_001075989]	20992924	21465306
2	133176678	133189041	ENSBTAG00000020499	PLA2G2D3	Bos taurus calcium-dependent phospholipase A2 PLA2G2D1 (PLA2G2D1), mRNA. [Source:RefSeq mRNA;Acc:NM_001009572]	133122716	133624497
2	133473127	133474216	ENSBTAG00000030367	RNF186	Bos taurus ring finger protein 186 (RNF186), mRNA. [Source:RefSeq mRNA;Acc:NM_001035311]	133122716	133624497
2	21060667	21061224	ENSBTAG00000031711		Uncharacterized protein [Source:UniProtKB/TrEMBL;Acc:E1BIU3]	20992924	21465306
2	133224531	133246491	ENSBTAG00000039122	PLA2G5	phospholipase A2, group V [Source:HGNC Symbol;Acc:HGNC:9038]	133122716	133624497
2	133149365	133157295	ENSBTAG00000046977	PLA2G2D4	Bos taurus calcium-dependent phospholipase A2 PLA2G2D4 (PLA2G2D4), mRNA. [Source:RefSeq mRNA;Acc:NM_001012687]	133122716	133624497
4	97791626	98594890	ENSBTAG00000014112	EXOC4	Bos taurus exocyst complex component 4 (EXOC4), mRNA. [Source:RefSeq mRNA;Acc:NM_001102207]	98196100	98220483
5	70910366	70911285	ENSBTAG00000001858			70889270	71144630
5	70923456	71257389	ENSBTAG00000027064	BTBD11	Bos taurus BTB (POZ) domain containing 11 (BTBD11), mRNA. [Source:RefSeq mRNA;Acc:NM_001205745]	70889270	71144630
5	59716893	59717840	ENSBTAG00000037629	OR	Olfactory receptor [Source:UniProtKB/TrEMBL;Acc:F1ME33]	59716418	60078719
5	59793588	59794589	ENSBTAG00000038567	OR	Olfactory receptor [Source:UniProtKB/TrEMBL;Acc:F1N7U1]	59716418	60078719
5	59876137	59881842	ENSBTAG00000045722	OR	Olfactory receptor [Source:UniProtKB/TrEMBL;Acc:G5E6B2]	59716418	60078719
5	60077564	60078505	ENSBTAG00000045807	OR	Olfactory receptor [Source:UniProtKB/TrEMBL;Acc:G3N0F9]	59716418	60078719
5	60010299	60011294	ENSBTAG00000046317	OR	Olfactory receptor [Source:UniProtKB/TrEMBL;Acc:G3MYG4]	59716418	60078719
5	59911391	59912365	ENSBTAG00000046599	OR	Olfactory receptor [Source:UniProtKB/TrEMBL;Acc:G3N321]	59716418	60078719
5	59971694	59972920	ENSBTAG00000046610	OR	Olfactory receptor [Source:UniProtKB/TrEMBL;Acc:G3MYR2]	59716418	60078719
5	59818015	59818989	ENSBTAG00000046639	OR	Olfactory receptor [Source:UniProtKB/TrEMBL;Acc:F1MKV8]	59716418	60078719
5	60032488	60033426	ENSBTAG00000046884		Bos taurus olfactory receptor-like (LOC788615), mRNA. [Source:RefSeq mRNA;Acc:NM_001206338]	59716418	60078719
5	59852496	59853470	ENSBTAG00000047886	OR	Olfactory receptor [Source:UniProtKB/TrEMBL;Acc:G3N169]	59716418	60078719
6	78991885	79313522	ENSBTAG00000013918	LPHN3	Bos taurus latrophilin 3 (LPHN3), mRNA. [Source:RefSeq mRNA;Acc:NM_181033]	79289005	79457558
6	72468365	72518226	ENSBTAG00000014913	SRD5A3	probable polyprenol reductase [Source:RefSeq peptide;Acc:NP_001193019]	72471934	72477389
10	26750846	26784291	ENSBTAG00000001179	TEP1	telomerase-associated protein 1 [Source:HGNC Symbol;Acc:HGNC:11726]	26740571	27194732
10	25862558	25917420	ENSBTAG00000004694	RPGRIP1	retinitis pigmentosa GTPase regulator interacting protein 1 [Source:HGNC Symbol;Acc:HGNC:13436]	25568036	25914990
10	26963201	26964130	ENSBTAG00000006198		Olfactory receptor [Source:UniProtKB/TrEMBL;Acc:G3X6K2]	26740571	27194732
10	25594157	25595098	ENSBTAG00000007029	OR4E2	olfactory receptor, family 4, subfamily E, member 2 [Source:HGNC Symbol;Acc:HGNC:8297]	25568036	25914990
10	26830647	26838482	ENSBTAG00000008466	CCNB1IP1	Bos taurus cyclin B1 interacting protein 1, E3 ubiquitin protein ligase (CCNB1IP1), mRNA. [Source:RefSeq mRNA;Acc:NM_001046565]	26740571	27194732
10	26841794	26858144	ENSBTAG00000009372	TTC5	Bos taurus tetratricopeptide repeat domain 5 (TTC5), mRNA. [Source:RefSeq mRNA;Acc:NM_001075464]	26740571	27194732
10	26799840	26814032	ENSBTAG00000009374	PARP2	poly (ADP-ribose) polymerase 2 [Source:HGNC Symbol;Acc:HGNC:272]	26740571	27194732
10	25589275	25590216	ENSBTAG00000011925		Olfactory receptor [Source:UniProtKB/TrEMBL;Acc:F1MDS8]	25568036	25914990
10	25704582	25709754	ENSBTAG00000013249	SALL2	Bos taurus sal-like 2 (Drosophila) (SALL2), mRNA. [Source:RefSeq mRNA;Acc:NM_001102112]	25568036	25914990
10	25731942	25747290	ENSBTAG00000015146	TOX4	Bos taurus TOX high mobility group box family member 4 (TOX4), mRNA. [Source:RefSeq mRNA;Acc:NM_001075707]	25568036	25914990
10	25716677	25731504	ENSBTAG00000015148	METTL3	Bos taurus methyltransferase like 3 (METTL3), mRNA. [Source:RefSeq mRNA;Acc:NM_001102238]	25568036	25914990
10	26902108	26903076	ENSBTAG00000015983		Olfactory receptor [Source:UniProtKB/TrEMBL;Acc:E1BLN3]	26740571	27194732
10	50282171	50283148	ENSBTAG00000019114	FOXB1	forkhead box B1 [Source:HGNC Symbol;Acc:HGNC:3799]	50195267	50524144
10	25827154	25861850	ENSBTAG00000020421	SUPT16H	Bos taurus suppressor of Ty 16 homolog (S. cerevisiae) (SUPT16H), mRNA. [Source:RefSeq mRNA;Acc:NM_001192392]	25568036	25914990
10	25785915	25825625	ENSBTAG00000020422	CHD8	omodomain helicase DNA binding protein 8 [Source:HGNC Symbol;Acc:HGNC:20153]	25568036	25914990
10	25653300	25654241	ENSBTAG00000024752	OR10G3	olfactory receptor, family 10, subfamily G, member 3 [Source:HGNC Symbol;Acc:HGNC:8171]	25568036	25914990
10	27142659	27143630	ENSBTAG00000025068		Olfactory receptor [Source:UniProtKB/TrEMBL;Acc:F1MEY7]	26740571	27194732
10	26814899	26815069	ENSBTAG00000025666	RPS29	Bos taurus ribosomal protein S29 (RPS29), mRNA. [Source:RefSeq mRNA;Acc:NM_174804]	26740571	27194732
10	26948544	26949581	ENSBTAG00000032798		Olfactory receptor [Source:UniProtKB/TrEMBL;Acc:F1MS80]	26740571	27194732
10	26932005	26932931	ENSBTAG00000032799		Olfactory receptor [Source:UniProtKB/TrEMBL;Acc:F1N2W1]	26740571	27194732
10	26916706	26917662	ENSBTAG00000032801	OR11H7	olfactory receptor, family 11, subfamily H, member 7 (gene/pseudogene) [Source:HGNC Symbol;Acc:HGNC:15350]	26740571	27194732
10	26998519	26999445	ENSBTAG00000037959		Olfactory receptor [Source:UniProtKB/TrEMBL;Acc:F1MH88]	26740571	27194732
10	27026976	27027914	ENSBTAG00000038227		Olfactory receptor [Source:UniProtKB/TrEMBL;Acc:F1MI77]	26740571	27194732
10	27085890	27086834	ENSBTAG00000038485		Uncharacterized protein [Source:UniProtKB/TrEMBL;Acc:F1MQZ3]	26740571	27194732
10	26880575	26881549	ENSBTAG00000038643	OR11H4	olfactory receptor, family 11, subfamily H, member 4 [Source:HGNC Symbol;Acc:HGNC:15347]	26740571	27194732
10	27189547	27190857	ENSBTAG00000038672		Olfactory receptor [Source:UniProtKB/TrEMBL;Acc:F1N6K2]	26740571	27194732
10	26984485	26985506	ENSBTAG00000038868		Olfactory receptor [Source:UniProtKB/TrEMBL;Acc:F1MCT6]	26740571	27194732
10	27178466	27179998	ENSBTAG00000039120		Olfactory receptor [Source:UniProtKB/TrEMBL;Acc:F1MVU3]	26740571	27194732
10	27062437	27063384	ENSBTAG00000039315		Olfactory receptor [Source:UniProtKB/TrEMBL;Acc:F1N6E4]	26740571	27194732
10	27153518	27154462	ENSBTAG00000039416		Olfactory receptor [Source:UniProtKB/TrEMBL;Acc:G3MY66]	26740571	27194732
10	26924387	26925352	ENSBTAG00000039785	OR11H6	olfactory receptor, family 11, subfamily H, member 6 [Source:HGNC Symbol;Acc:HGNC:15349]	26740571	27194732
10	25815734	25815843	ENSBTAG00000042579	snoU6-53	Small nucleolar RNA U6-53/MBII-28 [Source:RFAM;Acc:RF00377]	25568036	25914990
10	25821328	25821436	ENSBTAG00000043196	snoU6-53	Small nucleolar RNA U6-53/MBII-28 [Source:RFAM;Acc:RF00377]	25568036	25914990
10	26825620	26825767	ENSBTAG00000043589	SNORA79	Small nucleolar RNA SNORA79 [Source:RFAM;Acc:RF00600]	26740571	27194732
10	25747369	25764520	ENSBTAG00000044207	RAB2B	RAB2B, member RAS oncogene family [Source:HGNC Symbol;Acc:HGNC:20246]	25568036	25914990
10	26814256	26814588	ENSBTAG00000044427	RNaseP_nuc	Nuclear RNase P [Source:RFAM;Acc:RF00009]	26740571	27194732
10	27084385	27084553	ENSBTAG00000045521			26740571	27194732
10	27123660	27124592	ENSBTAG00000046970		Olfactory receptor [Source:UniProtKB/TrEMBL;Acc:G3MYS2]	26740571	27194732
10	25641873	25642829	ENSBTAG00000047253		Uncharacterized protein [Source:UniProtKB/TrEMBL;Acc:G5E6K5]	25568036	25914990
10	27081655	27082170	ENSBTAG00000047483		Uncharacterized protein [Source:UniProtKB/TrEMBL;Acc:G3N0K9]	26740571	27194732
10	25636815	25637771	ENSBTAG00000047746		Uncharacterized protein [Source:UniProtKB/TrEMBL;Acc:G3MY72]	25568036	25914990
10	27071792	27072736	ENSBTAG00000048109		Olfactory receptor [Source:UniProtKB/TrEMBL;Acc:G5E6Q1]	26740571	27194732
12	91026838	91027218	ENSBTAG00000000059			90502398	91105777
12	90508105	90514384	ENSBTAG00000007411	F7	Bos taurus coagulation factor VII (serum prothrombin conversion accelerator) (F7), mRNA. [Source:RefSeq mRNA;Acc:NM_001034806]	90502398	91105777
12	90609710	90621680	ENSBTAG00000010242	LAMP1	Bos taurus lysosomal-associated membrane protein 1 (LAMP1), mRNA. [Source:RefSeq mRNA;Acc:NM_001075124]	90502398	91105777
12	90622564	90639777	ENSBTAG00000010246	GRTP1	Bos taurus growth hormone regulated TBC protein 1 (GRTP1), mRNA. [Source:RefSeq mRNA;Acc:NM_001103336]	90502398	91105777
12	90698790	90720746	ENSBTAG00000015704	TMCO3	Bos taurus transmembrane and coiled-coil domains 3 (TMCO3), mRNA. [Source:RefSeq mRNA;Acc:NM_001098003]	90502398	91105777
12	90516721	90530178	ENSBTAG00000016385	F10	Bos taurus coagulation factor X (F10), mRNA. [Source:RefSeq mRNA;Acc:NM_001080213]	90502398	91105777
12	90438591	90504948	ENSBTAG00000017289	MCF2L	MCF.2 cell line derived transforming sequence-like [Source:HGNC Symbol;Acc:HGNC:14576]	90502398	91105777
12	90680190	90695973	ENSBTAG00000018671	DCUN1D2	DCN1, defective in cullin neddylation 1, domain containing 2 [Source:HGNC Symbol;Acc:HGNC:20328]	90502398	91105777
12	90532576	90541989	ENSBTAG00000019440	PROZ	Vitamin K-dependent protein Z [Source:UniProtKB/Swiss-Prot;Acc:P00744]	90502398	91105777
12	90738265	90754997	ENSBTAG00000019645	TFDP1	Bos taurus transcription factor Dp-1 (TFDP1), mRNA. [Source:RefSeq mRNA;Acc:NM_001076029]	90502398	91105777
12	90758546	90763027	ENSBTAG00000019961	ATP4B	ATPase, H+/K+ exchanging, beta polypeptide [Source:HGNC Symbol;Acc:HGNC:820]	90502398	91105777
12	90769074	90783057	ENSBTAG00000019963	GRK1	Bos taurus G protein-coupled receptor kinase 1 (GRK1), mRNA. [Source:RefSeq mRNA;Acc:NM_174173]	90502398	91105777
12	90821803	90850163	ENSBTAG00000019964	GAS6	growth arrest-specific 6 [Source:HGNC Symbol;Acc:HGNC:4168]	90502398	91105777
12	90796151	90813125	ENSBTAG00000019965	TMEM255B	transmembrane protein 255B [Source:HGNC Symbol;Acc:HGNC:28297]	90502398	91105777
12	90916421	90995694	ENSBTAG00000019967	RASA3	Bos taurus RAS p21 protein activator 3 (RASA3), mRNA. [Source:RefSeq mRNA;Acc:NM_174676]	90502398	91105777
12	91039122	91065655	ENSBTAG00000019971	CDC16	Bos taurus cell division cycle 16 homolog (S. cerevisiae) (CDC16), mRNA. [Source:RefSeq mRNA;Acc:NM_001192990]	90502398	91105777
12	90562966	90589009	ENSBTAG00000020093	CUL4A	cullin 4A [Source:HGNC Symbol;Acc:HGNC:2554]	90502398	91105777
12	91071317	91090086	ENSBTAG00000020858	UPF3A	UPF3 regulator of nonsense transcripts homolog A (yeast) [Source:HGNC Symbol;Acc:HGNC:20332]	90502398	91105777
12	91100867	91103281	ENSBTAG00000020861	CHAMP1	omosome alignment maintaining phosphoprotein 1 [Source:HGNC Symbol;Acc:HGNC:20311]	90502398	91105777
12	90663887	90676882	ENSBTAG00000020928	ADPRHL1	Bos taurus ADP-ribosylhydrolase like 1 (ADPRHL1), mRNA. [Source:RefSeq mRNA;Acc:NM_001034534]	90502398	91105777
12	90546663	90561670	ENSBTAG00000021725	PCID2	PCI domain containing 2 [Source:HGNC Symbol;Acc:HGNC:25653]	90502398	91105777
12	90906360	90915170	ENSBTAG00000025192	MGC134473	Bos taurus uncharacterized protein MGC134473 (MGC134473), mRNA. [Source:RefSeq mRNA;Acc:NM_001077039]	90502398	91105777
12	91046173	91046251	ENSBTAG00000044304	bta-mir-2303	bta-mir-2303 [Source:miRBase;Acc:MI0011315]	90502398	91105777
12	90660500	90660575	ENSBTAG00000045250	bta-mir-2302	bta-mir-2302 [Source:miRBase;Acc:MI0011314]	90502398	91105777
19	9540309	9546074	ENSBTAG00000003386	SUPT4H1	Bos taurus suppressor of Ty 4 homolog 1 (S. cerevisiae) (SUPT4H1), mRNA. [Source:RefSeq mRNA;Acc:NM_001034792]	9528648	9582546
19	27331075	27339653	ENSBTAG00000011990	ALOX15	Bos taurus arachidonate 15-lipoxygenase (ALOX15), mRNA. [Source:RefSeq mRNA;Acc:NM_174501]	27273214	27509075
19	27466190	27471041	ENSBTAG00000017895	CLEC10A	C-type lectin domain family 10, member A [Source:HGNC Symbol;Acc:HGNC:16916]	27273214	27509075
19	27281925	27303514	ENSBTAG00000018315	PELP1	proline, glutamate and leucine rich protein 1 [Source:HGNC Symbol;Acc:HGNC:30134]	27273214	27509075
19	9548268	9612348	ENSBTAG00000020119	RNF43	ring finger protein 43 [Source:HGNC Symbol;Acc:HGNC:18505]	9528648	9582546
19	27459410	27461845	ENSBTAG00000020852	SLC16A11	solute carrier family 16, member 11 [Source:HGNC Symbol;Acc:HGNC:23093]	27273214	27509075
19	27455597	27459088	ENSBTAG00000020853	SLC16A13	Bos taurus solute carrier family 16, member 13 (monocarboxylic acid transporter 13) (SLC16A13), mRNA. [Source:RefSeq mRNA;Acc:NM_001076132]	27273214	27509075
19	27447122	27451108	ENSBTAG00000020854	BCL6B	B-cell CLL/lymphoma 6, member B [Source:HGNC Symbol;Acc:HGNC:1002]	27273214	27509075
19	27438490	27441264	ENSBTAG00000021931	BAP18	Bos taurus omosome 19 open reading frame, human C17orf49 (C19H17orf49), mRNA. [Source:RefSeq mRNA;Acc:NM_001038092]	27273214	27509075
19	27436503	27438226	ENSBTAG00000021932	RNASEK	Bos taurus ribonuclease, RNase K (RNASEK), mRNA. [Source:RefSeq mRNA;Acc:NM_001034429]	27273214	27509075
19	27421125	27434258	ENSBTAG00000021933	ALOX12	arachidonate 12-lipoxygenase [Source:HGNC Symbol;Acc:HGNC:429]	27273214	27509075
19	27490118	27500094	ENSBTAG00000025101	ASGR2	asialoglycoprotein receptor 2 [Source:HGNC Symbol;Acc:HGNC:743]	27273214	27509075
19	27441652	27441763	ENSBTAG00000029868	bta-mir-497	bta-mir-497 [Source:miRBase;Acc:MI0005467]	27273214	27509075
19	27441343	27441429	ENSBTAG00000030113	bta-mir-195	bta-mir-195 [Source:miRBase;Acc:MI0005459]	27273214	27509075
19	27361427	27370256	ENSBTAG00000031933	ALOX12E	Bos taurus arachidonate lipoxygenase, epidermal (ALOX12E), mRNA. [Source:RefSeq mRNA;Acc:NM_001083532]	27273214	27509075
19	27268438	27276816	ENSBTAG00000035587	ARRB2	arrestin, beta 2 [Source:HGNC Symbol;Acc:HGNC:712]	27273214	27509075
19	27298367	27298439	ENSBTAG00000044862	bta-mir-2338	bta-mir-2338 [Source:miRBase;Acc:MI0011365]	27273214	27509075
19	27388083	27388880	ENSBTAG00000047925			27273214	27509075
20	36635643	36656528	ENSBTAG00000005176	GDNF	glial cell derived neurotrophic factor [Source:HGNC Symbol;Acc:HGNC:4232]	36308157	36702714
20	36615739	36615845	ENSBTAG00000042084	U6	U6 spliceosomal RNA [Source:RFAM;Acc:RF00026]	36308157	36702714
20	36523495	36523601	ENSBTAG00000042537	U6	U6 spliceosomal RNA [Source:RFAM;Acc:RF00026]	36308157	36702714
20	36470635	36470758	ENSBTAG00000044244	SNORA17	Small nucleolar RNA SNORA17 [Source:RFAM;Acc:RF00560]	36308157	36702714
28	44545580	44597645	ENSBTAG00000006719	ANUBL1	Uncharacterized protein [Source:UniProtKB/TrEMBL;Acc:E1BLQ7]	44457073	44555994
28	44495476	44542213	ENSBTAG00000018915		Bos taurus family with sequence similarity 21, member A (FAM21A), mRNA. [Source:RefSeq mRNA;Acc:NM_001205767]	44457073	44555994

## Sheet: Butana_NDM_Rsb
BTA	Gene.Start	Gene.Stop	Gene	Gene.ID	Discription	candidate_region.start	candidate_region.stop
2	132522953	132529468	ENSBTAG00000001082	SH2D5	SH2 domain containing 5 [Source:HGNC Symbol;Acc:HGNC:28819]	132183999	132614516
2	132601302	132621738	ENSBTAG00000006084	PINK1	Bos taurus PTEN induced putative kinase 1 (PINK1), mRNA. [Source:RefSeq mRNA;Acc:NM_001099701]	132183999	132614516
2	132587705	132600729	ENSBTAG00000006085	DDOST	dolichyl-diphosphooligosaccharide--protein glycosyltransferase subunit (non-catalytic) [Source:HGNC Symbol;Acc:HGNC:2728]	132183999	132614516
2	132533579	132584194	ENSBTAG00000017644	KIF17	Bos taurus kinesin family member 17 (KIF17), mRNA. [Source:RefSeq mRNA;Acc:NM_001105212]	132183999	132614516
2	132470750	132507576	ENSBTAG00000018656	HP1BP3	Bos taurus heteroomatin protein 1, binding protein 3 (HP1BP3), mRNA. [Source:RefSeq mRNA;Acc:NM_001075436]	132183999	132614516
2	132097562	132451412	ENSBTAG00000040215	EIF4G3	Uncharacterized protein [Source:UniProtKB/TrEMBL;Acc:E1BLC8]	132183999	132614516
5	121181282	121188623	ENSBTAG00000001931	TRABD	TRABD protein; Uncharacterized protein [Source:UniProtKB/TrEMBL;Acc:A6QPJ3]	121149647	121183174
5	47901612	47905608	ENSBTAG00000002004	LLPH	LLP homolog, long-term synaptic facilitation (Aplysia) [Source:HGNC Symbol;Acc:HGNC:28229]	47573765	48555140
5	47796256	47839675	ENSBTAG00000007636	IRAKM	Bos taurus interleukin-1 receptor-associated kinase 3 (IRAK3), mRNA. [Source:RefSeq mRNA;Acc:NM_001190299]	47573765	48555140
5	121170973	121178483	ENSBTAG00000009297	PANX2	Bos taurus pannexin 2 (PANX2), mRNA. [Source:RefSeq mRNA;Acc:NM_001102225]	121149647	121183174
5	49181675	49265076	ENSBTAG00000011352	TBC1D30	TBC1 domain family, member 30 [Source:HGNC Symbol;Acc:HGNC:29164]	49147828	49226649
5	121099143	121164873	ENSBTAG00000020341	MOV10L1	Mov10 RISC complex RNA helicase like 1 [Source:HGNC Symbol;Acc:HGNC:7201]	121149647	121183174
5	47713520	47751430	ENSBTAG00000020806	HELB	Bos taurus helicase (DNA) B (HELB), mRNA. [Source:RefSeq mRNA;Acc:NM_001206182]	47573765	48555140
5	47877715	47894116	ENSBTAG00000026993	CGI-119	Bos taurus transmembrane BAX inhibitor motif containing 4 (TMBIM4), mRNA. [Source:RefSeq mRNA;Acc:NM_001014914]	47573765	48555140
5	47602843	47603007	ENSBTAG00000028990	U1	U1 spliceosomal RNA [Source:RFAM;Acc:RF00003]	47573765	48555140
5	48164007	48164126	ENSBTAG00000030111	bta-mir-763	bta-mir-763 [Source:miRBase;Acc:MI0009896]	47573765	48555140
5	47736728	47737193	ENSBTAG00000031786	FAU	Bos taurus Finkel-Biskis-Reilly murine sarcoma virus (FBR-MuSV) ubiquitously expressed (FAU), mRNA. [Source:RefSeq mRNA;Acc:NM_174731]	47573765	48555140
5	47534237	47703486	ENSBTAG00000033726	GRIP1	glutamate receptor interacting protein 1 [Source:HGNC Symbol;Acc:HGNC:18708]	47573765	48555140
5	48053846	48199963	ENSBTAG00000044118	HMGA2	high mobility group AT-hook 2 [Source:HGNC Symbol;Acc:HGNC:5009]	47573765	48555140
5	47950271	47950388	ENSBTAG00000045454	5S_rRNA	5S ribosomal RNA [Source:RFAM;Acc:RF00001]	47573765	48555140
5	121158935	121159016	ENSBTAG00000048285	bta-mir-2894	bta-mir-2894 [Source:miRBase;Acc:MI0013069]	121149647	121183174
22	36005378	36134917	ENSBTAG00000010581	MAGI1	membrane associated guanylate kinase, WW and PDZ domain containing 1 [Source:HGNC Symbol;Acc:HGNC:946]	35977109	36043763

## Sheet: Butana_NEL_Rsb
BTA	Gene.Start	Gene.Stop	Gene	Gene.ID	Discription	candidate_region.start	candidate_region.stop
2	29080500	29131828	ENSBTAG00000017743	XIRP2	xin actin-binding repeat containing 2 [Source:HGNC Symbol;Acc:HGNC:14303]	28948785	29393836
21	34601365	34614703	ENSBTAG00000000010	BMSC-UBP	Bos taurus ubiquitin-like 7 (bone marrow stromal cell-derived) (UBL7), mRNA. [Source:RefSeq mRNA;Acc:NM_001015573]	34335801	34751392
21	34342808	34345682	ENSBTAG00000001021	CYP1A1	Cytoome P450 [Source:UniProtKB/TrEMBL;Acc:F1MM10]	34335801	34751392
21	34736694	34832983	ENSBTAG00000006912	CCDC33	coiled-coil domain containing 33 [Source:HGNC Symbol;Acc:HGNC:26552]	34335801	34751392
21	34724307	34734990	ENSBTAG00000006934	CYP11A1	Bos taurus cytoome P450, family 11, subfamily A, polypeptide 1 (CYP11A1), mRNA. [Source:RefSeq mRNA;Acc:NM_176644]	34335801	34751392
21	34438146	34452116	ENSBTAG00000007304	CLK3	Bos taurus CDC-like kinase 3 (CLK3), mRNA. [Source:RefSeq mRNA;Acc:NM_001034248]	34335801	34751392
21	34382785	34435709	ENSBTAG00000007308	FLJ21128	Bos taurus enhancer of mRNA decapping 3 homolog (S. cerevisiae) (EDC3), mRNA. [Source:RefSeq mRNA;Acc:NM_001031758]	34335801	34751392
21	34626181	34651240	ENSBTAG00000011446	SEMA7A	semaphorin 7A, GPI membrane anchor (John Milton Hagen blood group) [Source:HGNC Symbol;Acc:HGNC:10741]	34335801	34751392
21	34476933	34523170	ENSBTAG00000011828	ARID3B	AT rich interactive domain 3B (BRIGHT-like) [Source:HGNC Symbol;Acc:HGNC:14350]	34335801	34751392
21	34419749	34419890	ENSBTAG00000045383	SNORA70	Small nucleolar RNA SNORA70 [Source:RFAM;Acc:RF00156]	34335801	34751392
