# Supplementary material for: Signatures of positive selection in African Butana and Kenana dairy zebu cattle
Source: PLoS One. 2018 Jan 4;13(1):e0190446. doi: 10.1371/journal.pone.0190446 (PMC5754058; doi:10.1371/journal.pone.0190446)
Supplement: S6 Table — (XLSX) [file pone.0190446.s011.xlsx]

## Sheet: Kenana_iHS
BTA	Gene.Start	Gene.Stop	Gene	Gene.ID	Discription	candidate_region.start	candidate_region.stop
7	62502507	62637900	ENSBTAG00000004896	ABLIM3	Bos taurus actin binding LIM protein family, member 3 (ABLIM3), mRNA. [Source:RefSeq mRNA;Acc:NM_001099127]	62505036	62629285

## Sheet: Kenana_EUR_Rsb
BTA	Gene.Start	Gene.Stop	Gene	Gene.ID	Discription	candidate_region.start	candidate_region.stop
5	70910366	70911285	ENSBTAG00000001858			70695251	71079566
5	47901612	47905608	ENSBTAG00000002004	LLPH	LLP homolog, long-term synaptic facilitation (Aplysia) [Source:HGNC Symbol;Acc:HGNC:28229]	47135386	48178855
5	57421812	57427939	ENSBTAG00000002798	NABP2	Bos taurus oligonucleotide/oligosaccharide-binding fold containing 2B (NABP2), mRNA. [Source:RefSeq mRNA;Acc:NM_001101151]	57386593	58467329
5	57416305	57421636	ENSBTAG00000002799	SLC39A5	Bos taurus solute carrier family 39 (metal ion transporter), member 5 (SLC39A5), mRNA. [Source:RefSeq mRNA;Acc:NM_001035102]	57386593	58467329
5	57678063	57699615	ENSBTAG00000004018	DGKA	Bos taurus diacylglycerol kinase, alpha 80kDa (DGKA), mRNA. [Source:RefSeq mRNA;Acc:NM_001077860]	57386593	58467329
5	57669835	57677941	ENSBTAG00000004019	PMEL17	Bos taurus premelanosome protein (PMEL), mRNA. [Source:RefSeq mRNA;Acc:NM_001080215]	57386593	58467329
5	57664374	57669057	ENSBTAG00000004021	CDK2	Bos taurus cyclin-dependent kinase 2 (CDK2), mRNA. [Source:RefSeq mRNA;Acc:NM_001014934]	57386593	58467329
5	57390328	57393708	ENSBTAG00000004367	COQ10A	Bos taurus coenzyme Q10 homolog A (S. cerevisiae) (COQ10A), mRNA. [Source:RefSeq mRNA;Acc:NM_001076130]	57386593	58467329
5	57366008	57389596	ENSBTAG00000004371	CS	Bos taurus citrate synthase (CS), mRNA. [Source:RefSeq mRNA;Acc:NM_001044721]	57386593	58467329
5	57639566	57643834	ENSBTAG00000006160	SUOX	sulfite oxidase [Source:HGNC Symbol;Acc:HGNC:11460]	57386593	58467329
5	57934910	57935872	ENSBTAG00000006605		Uncharacterized protein [Source:UniProtKB/TrEMBL;Acc:F1N7Q3]	57386593	58467329
5	57830915	57837708	ENSBTAG00000007417	GDF11	growth differentiation factor 11 [Source:HGNC Symbol;Acc:HGNC:4216]	57386593	58467329
5	47796256	47839675	ENSBTAG00000007636	IRAK	Bos taurus interleukin-1 receptor-associated kinase 3 (IRAK3), mRNA. [Source:RefSeq mRNA;Acc:NM_001190299]	47135386	48178855
5	57758050	57762409	ENSBTAG00000009049		Bos taurus uncharacterized LOC507581 (MGC142702), transcript variant 1, mRNA. [Source:RefSeq mRNA;Acc:NM_001076813]	57386593	58467329
5	57751506	57757615	ENSBTAG00000009051	MMP19	Bos taurus matrix metallopeptidase 19 (MMP19), mRNA. [Source:RefSeq mRNA;Acc:NM_001075983]	57386593	58467329
5	57522062	57527396	ENSBTAG00000009542	ZC3H10	Bos taurus zinc finger CCCH-type containing 10 (ZC3H10), mRNA. [Source:RefSeq mRNA;Acc:NM_001097993]	57386593	58467329
5	57504094	57518152	ENSBTAG00000009543	FAM62A	Bos taurus extended synaptotagmin-like protein 1 (ESYT1), mRNA. [Source:RefSeq mRNA;Acc:NM_001077943]	57386593	58467329
5	70606115	70701030	ENSBTAG00000010149	CRY1	cryptoome-1 [Source:RefSeq peptide;Acc:NP_001098885]	70695251	71079566
5	57539933	57560884	ENSBTAG00000010444	ERBB3	Bos taurus v-erb-b2 erythroblastic leukemia viral oncogene homolog 3 (avian) (ERBB3), mRNA. [Source:RefSeq mRNA;Acc:NM_001103105]	57386593	58467329
5	57532245	57538950	ENSBTAG00000010451	PA2G4	Bos taurus proliferation-associated 2G4, 38kDa (PA2G4), mRNA. [Source:RefSeq mRNA;Acc:NM_001034699]	57386593	58467329
5	57486017	57489133	ENSBTAG00000010799	MYL6	Bos taurus myosin, light chain 6, alkali, smooth muscle and non-muscle (MYL6), mRNA. [Source:RefSeq mRNA;Acc:NM_175780]	57386593	58467329
5	57399590	57411330	ENSBTAG00000011762	ANKRD52	ankyrin repeat domain 52 [Source:HGNC Symbol;Acc:HGNC:26614]	57386593	58467329
5	57863517	57866922	ENSBTAG00000011918	BLOC1S1	Bos taurus biogenesis of lysosomal organelles complex-1, subunit 1 (BLOC1S1), mRNA. [Source:RefSeq mRNA;Acc:NM_001076362]	57386593	58467329
5	57858977	57862779	ENSBTAG00000011927	RDH5	Bos taurus retinol dehydrogenase 5 (11-cis/9-cis) (RDH5), mRNA. [Source:RefSeq mRNA;Acc:NM_174166]	57386593	58467329
5	57854278	57857485	ENSBTAG00000011931	CD63	Bos taurus CD63 molecule (CD63), mRNA. [Source:RefSeq mRNA;Acc:NM_205803]	57386593	58467329
5	57616541	57626816	ENSBTAG00000012636	IKZF4	IKAROS family zinc finger 4 (Eos) [Source:HGNC Symbol;Acc:HGNC:13179]	57386593	58467329
5	57899029	57901211	ENSBTAG00000012896	METTL7B	methyltransferase like 7B [Source:HGNC Symbol;Acc:HGNC:28276]	57386593	58467329
5	57874054	57898519	ENSBTAG00000012897	ITGA7	integrin, alpha 7 [Source:HGNC Symbol;Acc:HGNC:6143]	57386593	58467329
5	57648526	57651738	ENSBTAG00000014129	RAB5B	RAB5B, member RAS oncogene family [Source:HGNC Symbol;Acc:HGNC:9784]	57386593	58467329
5	57467337	57484118	ENSBTAG00000014697	SMARCC2	Bos taurus SWI/SNF related, matrix associated, actin dependent regulator of omatin, subfamily c, member 2 (SMARCC2), mRNA. [Source:RefSeq mRNA;Acc:NM_001172224]	57386593	58467329
5	58013470	58014035	ENSBTAG00000018506		Uncharacterized protein [Source:UniProtKB/TrEMBL;Acc:F1MGV7]	57386593	58467329
5	57774486	57823736	ENSBTAG00000020662	CIP29	Bos taurus SAP domain containing ribonucleoprotein (SARNP), mRNA. [Source:RefSeq mRNA;Acc:NM_001042654]	57386593	58467329
5	57770769	57774153	ENSBTAG00000020663	ORMDL2	Bos taurus ORM1-like 2 (S. cerevisiae) (ORMDL2), mRNA. [Source:RefSeq mRNA;Acc:NM_001014931]	57386593	58467329
5	57763740	57770666	ENSBTAG00000020664	DNAJC14	Bos taurus DnaJ (Hsp40) homolog, subfamily C, member 14 (DNAJC14), mRNA. [Source:RefSeq mRNA;Acc:NM_174274]	57386593	58467329
5	47713520	47751430	ENSBTAG00000020806	HELB	Bos taurus helicase (DNA) B (HELB), mRNA. [Source:RefSeq mRNA;Acc:NM_001206182]	47135386	48178855
5	58067221	58068156	ENSBTAG00000021122		Olfactory receptor [Source:UniProtKB/TrEMBL;Acc:F1MZS2]	57386593	58467329
5	58463855	58464790	ENSBTAG00000021460		Olfactory receptor [Source:UniProtKB/TrEMBL;Acc:E1BHG0]	57386593	58467329
5	57967852	57968814	ENSBTAG00000021621		Olfactory receptor [Source:UniProtKB/TrEMBL;Acc:M0QW32]	57386593	58467329
5	58450945	58451880	ENSBTAG00000024798		Olfactory receptor [Source:UniProtKB/TrEMBL;Acc:F1N0M4]	57386593	58467329
5	57428178	57454003	ENSBTAG00000026754	RNF41	E3 ubiquitin-protein ligase NRDP1 [Source:RefSeq peptide;Acc:NP_001039990]	57386593	58467329
5	47877715	47894116	ENSBTAG00000026993	CGI-119	Bos taurus transmembrane BAX inhibitor motif containing 4 (TMBIM4), mRNA. [Source:RefSeq mRNA;Acc:NM_001014914]	47135386	48178855
5	70923456	71257389	ENSBTAG00000027064	BTBD11	Bos taurus BTB (POZ) domain containing 11 (BTBD11), mRNA. [Source:RefSeq mRNA;Acc:NM_001205745]	70695251	71079566
5	47602843	47603007	ENSBTAG00000028990	U1	U1 spliceosomal RNA [Source:RFAM;Acc:RF00003]	47135386	48178855
5	48164007	48164126	ENSBTAG00000030111	bta-mir-763	bta-mir-763 [Source:miRBase;Acc:MI0009896]	47135386	48178855
5	57952735	57953673	ENSBTAG00000031031	OR10P1	olfactory receptor, family 10, subfamily P, member 1 [Source:HGNC Symbol;Acc:HGNC:15378]	57386593	58467329
5	57703547	57724145	ENSBTAG00000031146	WIBG	Bos taurus within bgcn homolog (Drosophila) (WIBG), mRNA. [Source:RefSeq mRNA;Acc:NM_001102344]	57386593	58467329
5	57489469	57492173	ENSBTAG00000031217	MYL6B	Bos taurus myosin, light chain 6B, alkali, smooth muscle and non-muscle (MYL6B), mRNA. [Source:RefSeq mRNA;Acc:NM_001075713]	57386593	58467329
5	47736728	47737193	ENSBTAG00000031786	FAU	Bos taurus Finkel-Biskis-Reilly murine sarcoma virus (FBR-MuSV) ubiquitously expressed (FAU), mRNA. [Source:RefSeq mRNA;Acc:NM_174731]	47135386	48178855
5	47534237	47703486	ENSBTAG00000033726	GRIP1	glutamate receptor interacting protein 1 [Source:HGNC Symbol;Acc:HGNC:18708]	47135386	48178855
5	70793315	70793420	ENSBTAG00000037306			70695251	71079566
5	58114643	58115581	ENSBTAG00000037758		Olfactory receptor [Source:UniProtKB/TrEMBL;Acc:F1MZ29]	57386593	58467329
5	58260957	58261892	ENSBTAG00000037842		Olfactory receptor [Source:UniProtKB/TrEMBL;Acc:F1MKP3]	57386593	58467329
5	57603811	57606599	ENSBTAG00000038896	RPS26	Bos taurus ribosomal protein S26 (RPS26), mRNA. [Source:RefSeq mRNA;Acc:NM_001015561]	57386593	58467329
5	58353382	58353485	ENSBTAG00000042326	U6	U6 spliceosomal RNA [Source:RFAM;Acc:RF00026]	57386593	58467329
5	48053846	48199963	ENSBTAG00000044118	HMGA2	high mobility group AT-hook 2 [Source:HGNC Symbol;Acc:HGNC:5009]	47135386	48178855
5	57400205	57400281	ENSBTAG00000044339	bta-mir-2433	bta-mir-2433 [Source:miRBase;Acc:MI0011484]	57386593	58467329
5	57937675	57937828	ENSBTAG00000044490	SNORA81	Small nucleolar RNA SNORA81 [Source:RFAM;Acc:RF01241]	57386593	58467329
5	47950271	47950388	ENSBTAG00000045454	5S_rRNA	5S ribosomal RNA [Source:RFAM;Acc:RF00001]	47135386	48178855
5	58050316	58051245	ENSBTAG00000047733		Uncharacterized protein [Source:UniProtKB/TrEMBL;Acc:F1N2X9]	57386593	58467329
5	58419457	58420410	ENSBTAG00000047825		Olfactory receptor [Source:UniProtKB/TrEMBL;Acc:G3N3Y0]	57386593	58467329
5	57999926	58000852	ENSBTAG00000047920	OR2AP1	olfactory receptor, family 2, subfamily AP, member 1 [Source:HGNC Symbol;Acc:HGNC:15335]	57386593	58467329
5	58161352	58162290	ENSBTAG00000047931		Olfactory receptor [Source:UniProtKB/TrEMBL;Acc:G3MYS8]	57386593	58467329
5	58207648	58208574	ENSBTAG00000047980		Olfactory receptor [Source:UniProtKB/TrEMBL;Acc:G3N2Q4]	57386593	58467329
7	62502507	62637900	ENSBTAG00000004896	ABLIM3	Bos taurus actin binding LIM protein family, member 3 (ABLIM3), mRNA. [Source:RefSeq mRNA;Acc:NM_001099127]	62540567	63040898
7	62856035	62902057	ENSBTAG00000005326	CSNK1A1	Bos taurus casein kinase 1, alpha 1 (CSNK1A1), mRNA. [Source:RefSeq mRNA;Acc:NM_174711]	62540567	63040898
7	62769961	62773956	ENSBTAG00000010578	IL17B	interleukin 17B [Source:HGNC Symbol;Acc:HGNC:5982]	62540567	63040898
7	62923976	62978142	ENSBTAG00000015419	ARHGEF37	Rho guanine nucleotide exchange factor (GEF) 37 [Source:HGNC Symbol;Acc:HGNC:34430]	62540567	63040898
7	62661628	62736415	ENSBTAG00000019948	AFAP1L1	Bos taurus actin filament associated protein 1-like 1 (AFAP1L1), mRNA. [Source:RefSeq mRNA;Acc:NM_001100334]	62540567	63040898
7	62740774	62749742	ENSBTAG00000019950	GRPEL2	Bos taurus GrpE-like 2, mitochondrial (E. coli) (GRPEL2), mRNA. [Source:RefSeq mRNA;Acc:NM_001075674]	62540567	63040898
7	62752481	62764723	ENSBTAG00000019951	PCYOX1L	Bos taurus prenylcysteine oxidase 1 like (PCYOX1L), mRNA. [Source:RefSeq mRNA;Acc:NM_001075673]	62540567	63040898
7	62810733	62810820	ENSBTAG00000029857	bta-mir-145	bta-mir-145 [Source:miRBase;Acc:MI0004756]	62540567	63040898
7	62809304	62809404	ENSBTAG00000030114	bta-mir-143	bta-mir-143 [Source:miRBase;Acc:MI0009743]	62540567	63040898
7	62949522	62949626	ENSBTAG00000044335	U6	U6 spliceosomal RNA [Source:RFAM;Acc:RF00026]	62540567	63040898
12	35841563	35854986	ENSBTAG00000003314	SKA3	Bos taurus spindle and kinetochore associated complex subunit 3 (SKA3), mRNA. [Source:RefSeq mRNA;Acc:NM_001110067]	35731965	35948045
12	35840400	35841483	ENSBTAG00000003315	MRPL57	Bos taurus mitochondrial ribosomal protein 63 (MRP63), mRNA. [Source:RefSeq mRNA;Acc:NM_001034787]	35731965	35948045
12	35781299	35837108	ENSBTAG00000006177	ZDHHC20	Bos taurus zinc finger, DHHC-type containing 20 (ZDHHC20), mRNA. [Source:RefSeq mRNA;Acc:NM_001076388]	35731965	35948045
12	35919546	35942309	ENSBTAG00000014406	LATS2	large tumor suppressor kinase 2 [Source:HGNC Symbol;Acc:HGNC:6515]	35731965	35948045
12	35710543	35769962	ENSBTAG00000015943	EFHA1	Bos taurus EF-hand domain family, member A1 (EFHA1), mRNA. [Source:RefSeq mRNA;Acc:NM_001083416]	35731965	35948045
12	35860636	35868470	ENSBTAG00000018631	SAP18	Bos taurus Sin3A-associated protein, 18kDa (SAP18), mRNA. [Source:RefSeq mRNA;Acc:NM_001035467]	35731965	35948045

## Sheet: Kenana_EASZ_Rsb
BTA	Gene.Start	Gene.Stop	Gene	Gene.ID	Discription	candidate_region.start	candidate_region.stop
1	70996327	71044754	ENSBTAG00000001890	KIAA0226	KIAA0226 [Source:HGNC Symbol;Acc:HGNC:28991]	70830482	71266527
1	71095994	71119991	ENSBTAG00000014721	MUC4	mucin 4, cell surface associated [Source:HGNC Symbol;Acc:HGNC:7514]	70830482	71266527
1	70954511	70984201	ENSBTAG00000014874	FYTTD1	Bos taurus forty-two-three domain containing 1 (FYTTD1), mRNA. [Source:RefSeq mRNA;Acc:NM_001001137]	70830482	71266527
1	70792452	70838105	ENSBTAG00000018025	IQCG	IQ motif containing G [Source:HGNC Symbol;Acc:HGNC:25251]	70830482	71266527
1	71207395	71230157	ENSBTAG00000021364	TNK2	Bos taurus tyrosine kinase, non-receptor, 2 (TNK2), mRNA. [Source:RefSeq mRNA;Acc:NM_173885]	70830482	71266527
1	71260068	71280648	ENSBTAG00000032719	TFRC	transferrin receptor protein 1 [Source:RefSeq peptide;Acc:NP_001193506]	70830482	71266527
1	71072051	71085633	ENSBTAG00000032819	MUC20	mucin 20, cell surface associated [Source:HGNC Symbol;Acc:HGNC:23282]	70830482	71266527
1	70845570	70947214	ENSBTAG00000032839	LRCH3	leucine-rich repeats and calponin homology (CH) domain containing 3 [Source:HGNC Symbol;Acc:HGNC:28637]	70830482	71266527
1	70869064	70869135	ENSBTAG00000042610	snoU2-30	Small nucleolar RNA U2-30 [Source:RFAM;Acc:RF00493]	70830482	71266527
1	70869304	70869383	ENSBTAG00000043376	snoU2_19	Small nucleolar RNA U2-19 [Source:RFAM;Acc:RF00494]	70830482	71266527
2	133502454	133607696	ENSBTAG00000007998	TMCO4	transmembrane and coiled-coil domains 4 [Source:HGNC Symbol;Acc:HGNC:27393]	133482329	133529187
4	49798034	49798109	ENSBTAG00000044255			49735801	49821217
4	49761307	49761382	ENSBTAG00000045095			49735801	49821217
5	106604205	106638053	ENSBTAG00000000275	PARP11	Bos taurus poly (ADP-ribose) polymerase family, member 11 (PARP11), mRNA. [Source:RefSeq mRNA;Acc:NM_001082452]	106402339	106708890
5	70013667	70054229	ENSBTAG00000002127	TCP11L2	Bos taurus t-complex 11 (mouse)-like 2 (TCP11L2), mRNA. [Source:RefSeq mRNA;Acc:NM_001105431]	69978115	70327237
5	70062608	70178439	ENSBTAG00000004781	POLR3B	Bos taurus polymerase (RNA) III (DNA directed) polypeptide B (POLR3B), mRNA. [Source:RefSeq mRNA;Acc:NM_001192789]	69978115	70327237
5	69972287	69979795	ENSBTAG00000011913	CKAP4	cytoskeleton-associated protein 4 [Source:HGNC Symbol;Acc:HGNC:16991]	69978115	70327237
5	106690781	106762334	ENSBTAG00000018940	CRACR2A	calcium release activated channel regulator 2A [Source:HGNC Symbol;Acc:HGNC:28657]	106402339	106708890
5	70323198	70395056	ENSBTAG00000025837	RFX4	regulatory factor X, 4 (influences HLA class II expression) [Source:HGNC Symbol;Acc:HGNC:9985]	69978115	70327237
5	48053846	48199963	ENSBTAG00000044118	HMGA2	high mobility group AT-hook 2 [Source:HGNC Symbol;Acc:HGNC:5009]	48061525	48162446
6	68829579	68974140	ENSBTAG00000000137	FRYL	FRY-like [Source:HGNC Symbol;Acc:HGNC:29127]	68945407	69990351
6	72538557	72564830	ENSBTAG00000001269	TMEM165	Bos taurus transmembrane protein 165 (TMEM165), mRNA. [Source:RefSeq mRNA;Acc:NM_001206006]	72471934	72755638
6	69355762	69434440	ENSBTAG00000001600	DCUN1D4	Bos taurus DCN1, defective in cullin neddylation 1, domain containing 4 (S. cerevisiae) (DCUN1D4), mRNA. [Source:RefSeq mRNA;Acc:NM_001076100]	68945407	69990351
6	72688172	72723898	ENSBTAG00000001772	PDCL2	Bos taurus phosducin-like 2 (PDCL2), mRNA. [Source:RefSeq mRNA;Acc:NM_001040551]	72471934	72755638
6	69175254	69187082	ENSBTAG00000001839	OCIAD2	Bos taurus OCIA domain containing 2 (OCIAD2), mRNA. [Source:RefSeq mRNA;Acc:NM_001034258]	68945407	69990351
6	69952426	70003063	ENSBTAG00000003443	USP46	ubiquitin specific peptidase 46 [Source:HGNC Symbol;Acc:HGNC:20075]	68945407	69990351
6	7651891	7761965	ENSBTAG00000003619	SEC24D	SEC24 family member D [Source:HGNC Symbol;Acc:HGNC:10706]	7657073	7696049
6	89935677	90102798	ENSBTAG00000004912	ANKRD17	ankyrin repeat domain 17 [Source:HGNC Symbol;Acc:HGNC:23575]	89712362	90292176
6	89922143	89932628	ENSBTAG00000005394	COX18	Bos taurus COX18 cytoome c oxidase assembly homolog (S. cerevisiae) (COX18), mRNA. [Source:RefSeq mRNA;Acc:NM_001082437]	89712362	90292176
6	69144344	69167282	ENSBTAG00000010611	OCIAD1	Bos taurus OCIA domain containing 1 (OCIAD1), mRNA. [Source:RefSeq mRNA;Acc:NM_001015648]	68945407	69990351
6	69501920	69523156	ENSBTAG00000014599	LRRC66	leucine rich repeat containing 66 [Source:HGNC Symbol;Acc:HGNC:34299]	68945407	69990351
6	69526335	69553387	ENSBTAG00000014601	SGCB	Bos taurus sarcoglycan, beta (43kDa dystrophin-associated glycoprotein) (SGCB), mRNA. [Source:RefSeq mRNA;Acc:NM_001102188]	68945407	69990351
6	72468365	72518226	ENSBTAG00000014913	SRD5A3	probable polyprenol reductase [Source:RefSeq peptide;Acc:NP_001193019]	72471934	72755638
6	90232762	90251126	ENSBTAG00000017121	ALB	Bos taurus albumin (ALB), mRNA. [Source:RefSeq mRNA;Acc:NM_180992]	89712362	90292176
6	90258976	90280522	ENSBTAG00000017131	AFP	Bos taurus alpha-fetoprotein (AFP), mRNA. [Source:RefSeq mRNA;Acc:NM_001034262]	89712362	90292176
6	69564009	69608371	ENSBTAG00000018106	SPATA18	Mitochondria-eating protein [Source:UniProtKB/Swiss-Prot;Acc:E1BLK7]	68945407	69990351
6	69282673	69334640	ENSBTAG00000021347	CWH43	cell wall biogenesis 43 C-terminal homolog (S. cerevisiae) [Source:HGNC Symbol;Acc:HGNC:26133]	68945407	69990351
6	72503141	72504557	ENSBTAG00000022199			72471934	72755638
6	68966712	68966834	ENSBTAG00000032728	5S_rRNA	5S ribosomal RNA [Source:RFAM;Acc:RF00001]	68945407	69990351
6	69985404	69985513	ENSBTAG00000035480			68945407	69990351
6	72574278	72633079	ENSBTAG00000044044	CLOCK	clock circadian regulator [Source:HGNC Symbol;Acc:HGNC:2082]	72471934	72755638
6	72732591	72760814	ENSBTAG00000044161	NMU	neuromedin U [Source:HGNC Symbol;Acc:HGNC:7859]	72471934	72755638
6	72480986	72487734	ENSBTAG00000045602		Uncharacterized protein [Source:UniProtKB/TrEMBL;Acc:G3N050]	72471934	72755638
6	69242941	69243912	ENSBTAG00000046508			68945407	69990351
6	41709362	43021626	ENSBTAG00000047743	KCNIP4	Bos taurus Kv channel interacting protein 4 (KCNIP4), mRNA. [Source:RefSeq mRNA;Acc:NM_001076935]	42144393	42401931
6	90291078	90312046	ENSBTAG00000047833	AFM	Bos taurus afamin (AFM), mRNA. [Source:RefSeq mRNA;Acc:NM_001192175]	89712362	90292176
6	69904265	69904343	ENSBTAG00000047993			68945407	69990351
7	43938530	43943848	ENSBTAG00000002645	SH3BP5L	Bos taurus SH3-binding domain protein 5-like (SH3BP5L), mRNA. [Source:RefSeq mRNA;Acc:NM_001075802]	43861920	44038681
7	43970323	43978604	ENSBTAG00000021115	FLJ20531	Bos taurus zinc finger protein 692 (ZNF692), mRNA. [Source:RefSeq mRNA;Acc:NM_001024496]	43861920	44038681
7	44009279	44010145	ENSBTAG00000023507		Uncharacterized protein [Source:UniProtKB/TrEMBL;Acc:F1ML96]	43861920	44038681
7	43851496	43862151	ENSBTAG00000030711	LYPD8	LY6/PLAUR domain containing 8 [Source:HGNC Symbol;Acc:HGNC:44208]	43861920	44038681
7	43967504	43968901	ENSBTAG00000046984	ZNF672	zinc finger protein 672 [Source:HGNC Symbol;Acc:HGNC:26179]	43861920	44038681
10	26750846	26784291	ENSBTAG00000001179	TEP1	telomerase-associated protein 1 [Source:HGNC Symbol;Acc:HGNC:11726]	26772715	27077351
10	26963201	26964130	ENSBTAG00000006198		Olfactory receptor [Source:UniProtKB/TrEMBL;Acc:G3X6K2]	26772715	27077351
10	26830647	26838482	ENSBTAG00000008466	CCNB1IP1	Bos taurus cyclin B1 interacting protein 1, E3 ubiquitin protein ligase (CCNB1IP1), mRNA. [Source:RefSeq mRNA;Acc:NM_001046565]	26772715	27077351
10	26841794	26858144	ENSBTAG00000009372	TTC5	Bos taurus tetratricopeptide repeat domain 5 (TTC5), mRNA. [Source:RefSeq mRNA;Acc:NM_001075464]	26772715	27077351
10	26799840	26814032	ENSBTAG00000009374	PARP2	poly (ADP-ribose) polymerase 2 [Source:HGNC Symbol;Acc:HGNC:272]	26772715	27077351
10	26902108	26903076	ENSBTAG00000015983		Olfactory receptor [Source:UniProtKB/TrEMBL;Acc:E1BLN3]	26772715	27077351
10	26814899	26815069	ENSBTAG00000025666	RPS29	Bos taurus ribosomal protein S29 (RPS29), mRNA. [Source:RefSeq mRNA;Acc:NM_174804]	26772715	27077351
10	26948544	26949581	ENSBTAG00000032798		Olfactory receptor [Source:UniProtKB/TrEMBL;Acc:F1MS80]	26772715	27077351
10	26932005	26932931	ENSBTAG00000032799		Olfactory receptor [Source:UniProtKB/TrEMBL;Acc:F1N2W1]	26772715	27077351
10	26916706	26917662	ENSBTAG00000032801	OR11H7	olfactory receptor, family 11, subfamily H, member 7 (gene/pseudogene) [Source:HGNC Symbol;Acc:HGNC:15350]	26772715	27077351
10	26998519	26999445	ENSBTAG00000037959		Olfactory receptor [Source:UniProtKB/TrEMBL;Acc:F1MH88]	26772715	27077351
10	27026976	27027914	ENSBTAG00000038227		Olfactory receptor [Source:UniProtKB/TrEMBL;Acc:F1MI77]	26772715	27077351
10	26880575	26881549	ENSBTAG00000038643	OR11H4	olfactory receptor, family 11, subfamily H, member 4 [Source:HGNC Symbol;Acc:HGNC:15347]	26772715	27077351
10	26984485	26985506	ENSBTAG00000038868		Olfactory receptor [Source:UniProtKB/TrEMBL;Acc:F1MCT6]	26772715	27077351
10	27062437	27063384	ENSBTAG00000039315		Olfactory receptor [Source:UniProtKB/TrEMBL;Acc:F1N6E4]	26772715	27077351
10	26924387	26925352	ENSBTAG00000039785	OR11H6	olfactory receptor, family 11, subfamily H, member 6 [Source:HGNC Symbol;Acc:HGNC:15349]	26772715	27077351
10	26825620	26825767	ENSBTAG00000043589	SNORA79	Small nucleolar RNA SNORA79 [Source:RFAM;Acc:RF00600]	26772715	27077351
10	26814256	26814588	ENSBTAG00000044427	RNaseP_nuc	Nuclear RNase P [Source:RFAM;Acc:RF00009]	26772715	27077351
10	27071792	27072736	ENSBTAG00000048109		Olfactory receptor [Source:UniProtKB/TrEMBL;Acc:G5E6Q1]	26772715	27077351
12	18962979	18990944	ENSBTAG00000002271	CDADC1	cytidine and dCMP deaminase domain containing 1 [Source:HGNC Symbol;Acc:HGNC:20299]	18536947	19400712
12	19339291	19385309	ENSBTAG00000004850	KPNA3	Bos taurus karyopherin alpha 3 (importin alpha 4) (KPNA3), mRNA. [Source:RefSeq mRNA;Acc:NM_001192773]	18536947	19400712
12	19111394	19147324	ENSBTAG00000007329	SETDB2	SET domain, bifurcated 2 [Source:HGNC Symbol;Acc:HGNC:20263]	18536947	19400712
12	18953337	18955344	ENSBTAG00000010475	MLNR	motilin receptor [Source:HGNC Symbol;Acc:HGNC:4495]	18536947	19400712
12	19150794	19184692	ENSBTAG00000013159	PHF11	Bos taurus PHD finger protein 11 (PHF11), mRNA. [Source:RefSeq mRNA;Acc:NM_001046144]	18536947	19400712
12	19275074	19276925	ENSBTAG00000016998	ARL11	Bos taurus ADP-ribosylation factor-like 11 (ARL11), mRNA. [Source:RefSeq mRNA;Acc:NM_001192342]	18536947	19400712
12	19298916	19328161	ENSBTAG00000018410	EBPL	Bos taurus emopamil binding protein-like (EBPL), mRNA. [Source:RefSeq mRNA;Acc:NM_001205739]	18536947	19400712
12	18844597	18934356	ENSBTAG00000020681	FNDC3A	fibronectin type III domain containing 3A [Source:HGNC Symbol;Acc:HGNC:20296]	18536947	19400712
12	19083250	19083355	ENSBTAG00000029179	5S_rRNA	5S ribosomal RNA [Source:RFAM;Acc:RF00001]	18536947	19400712
12	19016368	19079171	ENSBTAG00000034222	CAB39L	calcium binding protein 39-like [Source:HGNC Symbol;Acc:HGNC:20290]	18536947	19400712
12	19194202	19250906	ENSBTAG00000034269	RCBTB1	regulator of omosome condensation (RCC1) and BTB (POZ) domain containing protein 1 [Source:HGNC Symbol;Acc:HGNC:18243]	18536947	19400712
12	19400264	19401145	ENSBTAG00000047343			18536947	19400712
14	17759635	17791429	ENSBTAG00000005585	ANXA13	annexin A13 [Source:HGNC Symbol;Acc:HGNC:536]	17768541	17850639
14	79406494	79416487	ENSBTAG00000015214	CA3	Bos taurus carbonic anhydrase III, muscle specific (CA3), mRNA. [Source:RefSeq mRNA;Acc:NM_001034437]	79322701	79437296
14	17820791	17831087	ENSBTAG00000016754	KLHL38	kelch-like family member 38 [Source:HGNC Symbol;Acc:HGNC:34435]	17768541	17850639
14	79372712	79388600	ENSBTAG00000017733	CA2	Bos taurus carbonic anhydrase II (CA2), mRNA. [Source:RefSeq mRNA;Acc:NM_178572]	79322701	79437296
14	17809981	17810053	ENSBTAG00000045178			17768541	17850639
14	79340383	79345452	ENSBTAG00000046121		Bos taurus uncharacterized LOC100196897 (LOC100196897), mRNA. [Source:RefSeq mRNA;Acc:NM_001143746]	79322701	79437296
22	13336573	13339983	ENSBTAG00000002038	RPL14	Bos taurus ribosomal protein L14 (RPL14), mRNA. [Source:RefSeq mRNA;Acc:NM_001034674]	13079271	13476059
22	13075303	13192146	ENSBTAG00000009430	MYRIP	myosin VIIA and Rab interacting protein [Source:HGNC Symbol;Acc:HGNC:19156]	13079271	13476059
22	13271526	13302316	ENSBTAG00000011702	ENTPD3	ectonucleoside triphosphate diphosphohydrolase 3 [Source:HGNC Symbol;Acc:HGNC:3365]	13079271	13476059
22	13346709	13416401	ENSBTAG00000018057	ZNF619	zinc finger protein 619 [Source:HGNC Symbol;Acc:HGNC:26910]	13079271	13476059
22	13214224	13216690	ENSBTAG00000019106	EIF1B	Bos taurus eukaryotic translation initiation factor 1B (EIF1B), mRNA. [Source:RefSeq mRNA;Acc:NM_001037598]	13079271	13476059
22	37738076	37748331	ENSBTAG00000039133	C3orf49	omosome 3 open reading frame 49 [Source:HGNC Symbol;Acc:HGNC:25190]	37747536	37810805
23	36601290	37218380	ENSBTAG00000025589	CDKAL1	CDK5 regulatory subunit associated protein 1-like 1 [Source:HGNC Symbol;Acc:HGNC:21050]	36404465	36694950
29	8947352	9168579	ENSBTAG00000000246	ME3	Bos taurus malic enzyme 3, NADP(+)-dependent, mitochondrial (ME3), mRNA. [Source:RefSeq mRNA;Acc:NM_001075877]	9005079	9014879

## Sheet: Kenana_SHK_Rsb
BTA	Gene.Start	Gene.Stop	Gene	Gene.ID	Discription	candidate_region.start	candidate_region.stop
1	70996327	71044754	ENSBTAG00000001890	KIAA0226	KIAA0226 [Source:HGNC Symbol;Acc:HGNC:28991]	70672765	71216140
1	70697540	70698145	ENSBTAG00000003383		Uncharacterized protein [Source:UniProtKB/TrEMBL;Acc:G5E666]	70672765	71216140
1	70788697	70792140	ENSBTAG00000014208	RPL35A	Bos taurus ribosomal protein L35a (RPL35A), mRNA. [Source:RefSeq mRNA;Acc:NM_001025321]	70672765	71216140
1	71095994	71119991	ENSBTAG00000014721	MUC4	mucin 4, cell surface associated [Source:HGNC Symbol;Acc:HGNC:7514]	70672765	71216140
1	70954511	70984201	ENSBTAG00000014874	FYTTD1	Bos taurus forty-two-three domain containing 1 (FYTTD1), mRNA. [Source:RefSeq mRNA;Acc:NM_001001137]	70672765	71216140
1	70792452	70838105	ENSBTAG00000018025	IQCG	IQ motif containing G [Source:HGNC Symbol;Acc:HGNC:25251]	70672765	71216140
1	71207395	71230157	ENSBTAG00000021364	TNK2	Bos taurus tyrosine kinase, non-receptor, 2 (TNK2), mRNA. [Source:RefSeq mRNA;Acc:NM_173885]	70672765	71216140
1	71072051	71085633	ENSBTAG00000032819	MUC20	mucin 20, cell surface associated [Source:HGNC Symbol;Acc:HGNC:23282]	70672765	71216140
1	70845570	70947214	ENSBTAG00000032839	LRCH3	leucine-rich repeats and calponin homology (CH) domain containing 3 [Source:HGNC Symbol;Acc:HGNC:28637]	70672765	71216140
1	70869064	70869135	ENSBTAG00000042610	snoU2-30	Small nucleolar RNA U2-30 [Source:RFAM;Acc:RF00493]	70672765	71216140
1	70869304	70869383	ENSBTAG00000043376	snoU2_19	Small nucleolar RNA U2-19 [Source:RFAM;Acc:RF00494]	70672765	71216140
1	70742636	70784188	ENSBTAG00000044172	LMLN	leishmanolysin-like (metallopeptidase M8 family) [Source:HGNC Symbol;Acc:HGNC:15991]	70672765	71216140
1	70786714	70786824	ENSBTAG00000045455	U6	U6 spliceosomal RNA [Source:RFAM;Acc:RF00026]	70672765	71216140
2	133610639	133623061	ENSBTAG00000007996	HTR6	Bos taurus 5-hydroxytryptamine (serotonin) receptor 6 (HTR6), mRNA. [Source:RefSeq mRNA;Acc:NM_001205717]	133493732	133617891
2	133502454	133607696	ENSBTAG00000007998	TMCO4	transmembrane and coiled-coil domains 4 [Source:HGNC Symbol;Acc:HGNC:27393]	133493732	133617891
2	20941574	21011178	ENSBTAG00000018061	KIAA1715	Bos taurus KIAA1715 (KIAA1715), mRNA. [Source:RefSeq mRNA;Acc:NM_001075989]	20992924	21340913
2	21060667	21061224	ENSBTAG00000031711		Uncharacterized protein [Source:UniProtKB/TrEMBL;Acc:E1BIU3]	20992924	21340913
6	69355762	69434440	ENSBTAG00000001600	DCUN1D4	Bos taurus DCN1, defective in cullin neddylation 1, domain containing 4 (S. cerevisiae) (DCUN1D4), mRNA. [Source:RefSeq mRNA;Acc:NM_001076100]	68999519	69931326
6	69175254	69187082	ENSBTAG00000001839	OCIAD2	Bos taurus OCIA domain containing 2 (OCIAD2), mRNA. [Source:RefSeq mRNA;Acc:NM_001034258]	68999519	69931326
6	27042237	27080766	ENSBTAG00000009522	EIF4E	Bos taurus eukaryotic translation initiation factor 4E (EIF4E), mRNA. [Source:RefSeq mRNA;Acc:NM_174310]	26813650	27134194
6	69144344	69167282	ENSBTAG00000010611	OCIAD1	Bos taurus OCIA domain containing 1 (OCIAD1), mRNA. [Source:RefSeq mRNA;Acc:NM_001015648]	68999519	69931326
6	69501920	69523156	ENSBTAG00000014599	LRRC66	leucine rich repeat containing 66 [Source:HGNC Symbol;Acc:HGNC:34299]	68999519	69931326
6	69526335	69553387	ENSBTAG00000014601	SGCB	Bos taurus sarcoglycan, beta (43kDa dystrophin-associated glycoprotein) (SGCB), mRNA. [Source:RefSeq mRNA;Acc:NM_001102188]	68999519	69931326
6	26925349	26979063	ENSBTAG00000016004	METAP1	Bos taurus methionyl aminopeptidase 1 (METAP1), mRNA. [Source:RefSeq mRNA;Acc:NM_001102037]	26813650	27134194
6	26901379	26916216	ENSBTAG00000016007	ADH5	Bos taurus alcohol dehydrogenase 5 (class III), chi polypeptide (ADH5), mRNA. [Source:RefSeq mRNA;Acc:NM_001034249]	26813650	27134194
6	69564009	69608371	ENSBTAG00000018106	SPATA18	Mitochondria-eating protein [Source:UniProtKB/Swiss-Prot;Acc:E1BLK7]	68999519	69931326
6	69282673	69334640	ENSBTAG00000021347	CWH43	cell wall biogenesis 43 C-terminal homolog (S. cerevisiae) [Source:HGNC Symbol;Acc:HGNC:26133]	68999519	69931326
6	27014753	27015007	ENSBTAG00000024125		40S ribosomal protein S27 [Source:UniProtKB/TrEMBL;Acc:E1B7A8]	26813650	27134194
6	26853175	26885435	ENSBTAG00000034139	ADH4	Bos taurus alcohol dehydrogenase 4 (class II), pi polypeptide (ADH4), mRNA. [Source:RefSeq mRNA;Acc:NM_001102059]	26813650	27134194
6	27041347	27041409	ENSBTAG00000045390			26813650	27134194
6	69242941	69243912	ENSBTAG00000046508			68999519	69931326
6	69904265	69904343	ENSBTAG00000047993			68999519	69931326
8	62646417	62647032	ENSBTAG00000001681			62523188	62678361
8	62466446	62601823	ENSBTAG00000014922	SHB	Bos taurus Src homology 2 domain containing adaptor protein B (SHB), mRNA. [Source:RefSeq mRNA;Acc:NM_001192934]	62523188	62678361
8	62550679	62550749	ENSBTAG00000044336	bta-mir-2472	bta-mir-2472 [Source:miRBase;Acc:MI0011532]	62523188	62678361
8	62600141	62600199	ENSBTAG00000044675	bta-mir-2474	bta-mir-2474 [Source:miRBase;Acc:MI0011534]	62523188	62678361
8	62566671	62566742	ENSBTAG00000045380	bta-mir-2473	bta-mir-2473 [Source:miRBase;Acc:MI0011533]	62523188	62678361
10	26750846	26784291	ENSBTAG00000001179	TEP1	telomerase-associated protein 1 [Source:HGNC Symbol;Acc:HGNC:11726]	26740571	27193802
10	26963201	26964130	ENSBTAG00000006198		Olfactory receptor [Source:UniProtKB/TrEMBL;Acc:G3X6K2]	26740571	27193802
10	26830647	26838482	ENSBTAG00000008466	CCNB1IP1	Bos taurus cyclin B1 interacting protein 1, E3 ubiquitin protein ligase (CCNB1IP1), mRNA. [Source:RefSeq mRNA;Acc:NM_001046565]	26740571	27193802
10	26841794	26858144	ENSBTAG00000009372	TTC5	Bos taurus tetratricopeptide repeat domain 5 (TTC5), mRNA. [Source:RefSeq mRNA;Acc:NM_001075464]	26740571	27193802
10	26799840	26814032	ENSBTAG00000009374	PARP2	poly (ADP-ribose) polymerase 2 [Source:HGNC Symbol;Acc:HGNC:272]	26740571	27193802
10	26902108	26903076	ENSBTAG00000015983		Olfactory receptor [Source:UniProtKB/TrEMBL;Acc:E1BLN3]	26740571	27193802
10	27142659	27143630	ENSBTAG00000025068		Olfactory receptor [Source:UniProtKB/TrEMBL;Acc:F1MEY7]	26740571	27193802
10	26814899	26815069	ENSBTAG00000025666	RPS29	Bos taurus ribosomal protein S29 (RPS29), mRNA. [Source:RefSeq mRNA;Acc:NM_174804]	26740571	27193802
10	26948544	26949581	ENSBTAG00000032798		Olfactory receptor [Source:UniProtKB/TrEMBL;Acc:F1MS80]	26740571	27193802
10	26932005	26932931	ENSBTAG00000032799		Olfactory receptor [Source:UniProtKB/TrEMBL;Acc:F1N2W1]	26740571	27193802
10	26916706	26917662	ENSBTAG00000032801	OR11H7	olfactory receptor, family 11, subfamily H, member 7 (gene/pseudogene) [Source:HGNC Symbol;Acc:HGNC:15350]	26740571	27193802
10	26998519	26999445	ENSBTAG00000037959		Olfactory receptor [Source:UniProtKB/TrEMBL;Acc:F1MH88]	26740571	27193802
10	27026976	27027914	ENSBTAG00000038227		Olfactory receptor [Source:UniProtKB/TrEMBL;Acc:F1MI77]	26740571	27193802
10	27085890	27086834	ENSBTAG00000038485		Uncharacterized protein [Source:UniProtKB/TrEMBL;Acc:F1MQZ3]	26740571	27193802
10	26880575	26881549	ENSBTAG00000038643	OR11H4	olfactory receptor, family 11, subfamily H, member 4 [Source:HGNC Symbol;Acc:HGNC:15347]	26740571	27193802
10	27189547	27190857	ENSBTAG00000038672		Olfactory receptor [Source:UniProtKB/TrEMBL;Acc:F1N6K2]	26740571	27193802
10	26984485	26985506	ENSBTAG00000038868		Olfactory receptor [Source:UniProtKB/TrEMBL;Acc:F1MCT6]	26740571	27193802
10	27178466	27179998	ENSBTAG00000039120		Olfactory receptor [Source:UniProtKB/TrEMBL;Acc:F1MVU3]	26740571	27193802
10	27062437	27063384	ENSBTAG00000039315		Olfactory receptor [Source:UniProtKB/TrEMBL;Acc:F1N6E4]	26740571	27193802
10	27153518	27154462	ENSBTAG00000039416		Olfactory receptor [Source:UniProtKB/TrEMBL;Acc:G3MY66]	26740571	27193802
10	26924387	26925352	ENSBTAG00000039785	OR11H6	olfactory receptor, family 11, subfamily H, member 6 [Source:HGNC Symbol;Acc:HGNC:15349]	26740571	27193802
10	26825620	26825767	ENSBTAG00000043589	SNORA79	Small nucleolar RNA SNORA79 [Source:RFAM;Acc:RF00600]	26740571	27193802
10	26814256	26814588	ENSBTAG00000044427	RNaseP_nuc	Nuclear RNase P [Source:RFAM;Acc:RF00009]	26740571	27193802
10	27084385	27084553	ENSBTAG00000045521			26740571	27193802
10	27123660	27124592	ENSBTAG00000046970		Olfactory receptor [Source:UniProtKB/TrEMBL;Acc:G3MYS2]	26740571	27193802
10	27081655	27082170	ENSBTAG00000047483		Uncharacterized protein [Source:UniProtKB/TrEMBL;Acc:G3N0K9]	26740571	27193802
10	27071792	27072736	ENSBTAG00000048109		Olfactory receptor [Source:UniProtKB/TrEMBL;Acc:G5E6Q1]	26740571	27193802
25	29391800	29824281	ENSBTAG00000008718	WBSCR17	Bos taurus Williams-Beuren syndrome omosome region 17 (WBSCR17), mRNA. [Source:RefSeq mRNA;Acc:NM_001192067]	29237280	29477351
25	28894401	29349030	ENSBTAG00000043969	CALN1	calneuron 1 [Source:HGNC Symbol;Acc:HGNC:13248]	29237280	29477351
29	9806835	9927317	ENSBTAG00000000460	SYTL2	synaptotagmin-like 2 [Source:HGNC Symbol;Acc:HGNC:15585]	9847361	9922080

## Sheet: Kenana_NDM_Rsb
BTA	Gene.Start	Gene.Stop	Gene	Gene.ID	Discription	candidate_region.start	candidate_region.stop
5	121181282	121188623	ENSBTAG00000001931	TRABD	TRABD protein; Uncharacterized protein [Source:UniProtKB/TrEMBL;Acc:A6QPJ3]	121149647	121183174
5	121170973	121178483	ENSBTAG00000009297	PANX2	Bos taurus pannexin 2 (PANX2), mRNA. [Source:RefSeq mRNA;Acc:NM_001102225]	121149647	121183174
5	121099143	121164873	ENSBTAG00000020341	MOV10L1	Mov10 RISC complex RNA helicase like 1 [Source:HGNC Symbol;Acc:HGNC:7201]	121149647	121183174
5	121158935	121159016	ENSBTAG00000048285	bta-mir-2894	bta-mir-2894 [Source:miRBase;Acc:MI0013069]	121149647	121183174
7	62502507	62637900	ENSBTAG00000004896	ABLIM3	Bos taurus actin binding LIM protein family, member 3 (ABLIM3), mRNA. [Source:RefSeq mRNA;Acc:NM_001099127]	62527391	62540567
10	79690916	79713922	ENSBTAG00000012900	TMEM229B	Bos taurus transmembrane protein 229B (TMEM229B), mRNA. [Source:RefSeq mRNA;Acc:NM_001031768]	79699073	79741687
13	74092649	74179111	ENSBTAG00000003257	STK4	Bos taurus serine/threonine kinase 4 (STK4), mRNA. [Source:RefSeq mRNA;Acc:NM_001015602]	74101274	74364501
13	74337277	74339570	ENSBTAG00000004148	MATN4	Bos taurus secretory leukocyte peptidase inhibitor (SLPI), mRNA. [Source:RefSeq mRNA;Acc:NM_001098865]	74101274	74364501
13	74191215	74196365	ENSBTAG00000008870	KCNS1	Bos taurus potassium voltage-gated channel, delayed-rectifier, subfamily S, member 1 (KCNS1), mRNA. [Source:RefSeq mRNA;Acc:NM_001205884]	74101274	74364501
13	74358170	74372227	ENSBTAG00000011279	MATN4	matrilin 4 [Source:HGNC Symbol;Acc:HGNC:6910]	74101274	74364501
13	74314687	74317437	ENSBTAG00000014329		Uncharacterized protein [Source:UniProtKB/TrEMBL;Acc:E1BAU5]	74101274	74364501
13	74217759	74219386	ENSBTAG00000020813		Uncharacterized protein [Source:UniProtKB/TrEMBL;Acc:F1MFX8]	74101274	74364501
13	74202932	74205250	ENSBTAG00000030624	WFDC5	WAP four-disulfide core domain 5 [Source:HGNC Symbol;Acc:HGNC:20477]	74101274	74364501
13	74347296	74347738	ENSBTAG00000037925			74101274	74364501
13	74272869	74274940	ENSBTAG00000039028	PI3	Bos taurus peptidase inhibitor 3, skin-derived (SKALP) (PI3), mRNA. [Source:RefSeq mRNA;Acc:NM_001080353]	74101274	74364501
13	74257865	74259662	ENSBTAG00000039446		Uncharacterized protein [Source:UniProtKB/TrEMBL;Acc:G3X7X6]	74101274	74364501
13	74236866	74238520	ENSBTAG00000046375		Uncharacterized protein [Source:UniProtKB/TrEMBL;Acc:G3MZJ9]	74101274	74364501
20	71235491	71247877	ENSBTAG00000001329	CLPTM1L	CLPTM1-like [Source:HGNC Symbol;Acc:HGNC:24308]	71168947	71880061
20	71723690	71757898	ENSBTAG00000004629	SLC9A3	solute carrier family 9, subfamily A (NHE3, cation proton antiporter 3), member 3 [Source:HGNC Symbol;Acc:HGNC:11073]	71168947	71880061
20	71395142	71420351	ENSBTAG00000006775	SLC12A7	solute carrier family 12 (potassium/chloride transporter), member 7 [Source:HGNC Symbol;Acc:HGNC:10915]	71168947	71880061
20	71511352	71529883	ENSBTAG00000006971	BRD9	Bos taurus bromodomain containing 9 (BRD9), mRNA. [Source:RefSeq mRNA;Acc:NM_001193092]	71168947	71880061
20	71496994	71511149	ENSBTAG00000006972	TRIP13	thyroid hormone receptor interactor 13 [Source:HGNC Symbol;Acc:HGNC:12307]	71168947	71880061
20	71765789	71790498	ENSBTAG00000008606	EXOC3	Bos taurus exocyst complex component 3 (EXOC3), mRNA. [Source:RefSeq mRNA;Acc:NM_001075600]	71168947	71880061
20	71602439	71645343	ENSBTAG00000011405	CEP72	centrosomal protein 72kDa [Source:HGNC Symbol;Acc:HGNC:25547]	71168947	71880061
20	71284703	71299686	ENSBTAG00000012559	SLC6A18	solute carrier family 6 (neutral amino acid transporter), member 18 [Source:HGNC Symbol;Acc:HGNC:26441]	71168947	71880061
20	71263287	71279911	ENSBTAG00000012567	TERT	Bos taurus telomerase reverse transcriptase (TERT), mRNA. [Source:RefSeq mRNA;Acc:NM_001046242]	71168947	71880061
20	71182950	71208407	ENSBTAG00000015843	SLC6A3	solute carrier family 6 (neurotransmitter transporter), member 3 [Source:HGNC Symbol;Acc:HGNC:11049]	71168947	71880061
20	71797891	71882980	ENSBTAG00000026527	AHRR	aryl-hydrocarbon receptor repressor [Source:HGNC Symbol;Acc:HGNC:346]	71168947	71880061
20	71475003	71476030	ENSBTAG00000034431		Uncharacterized protein [Source:UniProtKB/TrEMBL;Acc:F1N3A7]	71168947	71880061
20	71427335	71446013	ENSBTAG00000034435	NKD2	naked cuticle homolog 2 (Drosophila) [Source:HGNC Symbol;Acc:HGNC:17046]	71168947	71880061
20	71723178	71734283	ENSBTAG00000039409		Uncharacterized protein [Source:UniProtKB/TrEMBL;Acc:F1MMR3]	71168947	71880061
20	71861824	71861932	ENSBTAG00000045056	5S_rRNA	5S ribosomal RNA [Source:RFAM;Acc:RF00001]	71168947	71880061
20	71302633	71318130	ENSBTAG00000045695	SLC6A19	solute carrier family 6 (neutral amino acid transporter), member 19 [Source:HGNC Symbol;Acc:HGNC:27960]	71168947	71880061
20	71462434	71467765	ENSBTAG00000046181		Uncharacterized protein [Source:UniProtKB/TrEMBL;Acc:G3N3D2]	71168947	71880061
20	71565056	71570576	ENSBTAG00000047116	TPPP	Bos taurus tubulin polymerization promoting protein (TPPP), mRNA. [Source:RefSeq mRNA;Acc:NM_173976]	71168947	71880061
22	45094510	45555745	ENSBTAG00000010029	ERC2	ELKS/RAB6-interacting/CAST family member 2 [Source:HGNC Symbol;Acc:HGNC:31922]	45221373	45307569
24	42578580	42597500	ENSBTAG00000005154	APCDD1	Uncharacterized protein [Source:UniProtKB/TrEMBL;Acc:F1MNJ4]	42318083	42669378
24	42616054	42628182	ENSBTAG00000005158	NAPG	Bos taurus N-ethylmaleimide-sensitive factor attachment protein, gamma (NAPG), mRNA. [Source:RefSeq mRNA;Acc:NM_001046022]	42318083	42669378
24	42638533	42753016	ENSBTAG00000011171	PIEZO2	piezo-type mechanosensitive ion channel component 2 [Source:HGNC Symbol;Acc:HGNC:26270]	42318083	42669378
24	42332694	42368659	ENSBTAG00000017279	VAPA	Bos taurus VAMP (vesicle-associated membrane protein)-associated protein A, 33kDa (VAPA), mRNA. [Source:RefSeq mRNA;Acc:NM_001075733]	42318083	42669378

## Sheet: Kenana_NEL_Rsb
BTA	Gene.Start	Gene.Stop	Gene	Gene.ID	Discription	candidate_region.start	candidate_region.stop
1	70996327	71044754	ENSBTAG00000001890	KIAA0226	KIAA0226 [Source:HGNC Symbol;Acc:HGNC:28991]	71006357	71178604
1	71095994	71119991	ENSBTAG00000014721	MUC4	mucin 4, cell surface associated [Source:HGNC Symbol;Acc:HGNC:7514]	71006357	71178604
1	71072051	71085633	ENSBTAG00000032819	MUC20	mucin 20, cell surface associated [Source:HGNC Symbol;Acc:HGNC:23282]	71006357	71178604
7	772145	817756	ENSBTAG00000002215	GFPT2	Bos taurus glutamine-fructose-6-phosphate transaminase 2 (GFPT2), mRNA. [Source:RefSeq mRNA;Acc:NM_001076883]	723567	814340
8	44310613	44545537	ENSBTAG00000002190	DOCK8	Bos taurus dedicator of cytokinesis 8 (DOCK8), mRNA. [Source:RefSeq mRNA;Acc:NM_001191532]	44479612	44527422
