# Supplementary material for: Signatures of positive selection in African Butana and Kenana dairy zebu cattle
Source: PLoS One. 2018 Jan 4;13(1):e0190446. doi: 10.1371/journal.pone.0190446 (PMC5754058; doi:10.1371/journal.pone.0190446)
Supplement: S7 Table — (XLSX) [file pone.0190446.s012.xlsx]

## Sheet: Butana
Annotation Cluster 1	Enrichment Score: 7.372902629055652
Category	Term	Count	%	PValue	Genes	List Total	Pop Hits	Pop Total	Fold Enrichment	Bonferroni	Benjamini	FDR
UP_KEYWORDS	Sensory transduction	48	15.6863	5.75009e-14	ENSBTAG00000025068, ENSBTAG00000037842, ENSBTAG00000015983, ENSBTAG00000047733, ENSBTAG00000024752, ENSBTAG00000038485, ENSBTAG00000038567, ENSBTAG00000038868, ENSBTAG00000037629, ENSBTAG00000032798, ENSBTAG00000032799, ENSBTAG00000047920, ENSBTAG00000046970, ENSBTAG00000037959, ENSBTAG00000048109, ENSBTAG00000024798, ENSBTAG00000047253, ENSBTAG00000046317, ENSBTAG00000007029, ENSBTAG00000038643,…	286	843	17808	3.54538	9.6616e-12	9.6616e-12	7.00218e-11
UP_KEYWORDS	Olfaction	45	14.7059	2.72147e-13	ENSBTAG00000025068, ENSBTAG00000037842, ENSBTAG00000015983, ENSBTAG00000047733, ENSBTAG00000024752, ENSBTAG00000038485, ENSBTAG00000038567, ENSBTAG00000038868, ENSBTAG00000037629, ENSBTAG00000032798, ENSBTAG00000032799, ENSBTAG00000047920, ENSBTAG00000046970, ENSBTAG00000037959, ENSBTAG00000048109, ENSBTAG00000024798, ENSBTAG00000047253, ENSBTAG00000046317, ENSBTAG00000007029, ENSBTAG00000038643,…	286	780	17808	3.59225	4.57154e-11	2.28577e-11	3.31313e-10
INTERPRO	IPR000725:Olfactory receptor	45	14.7059	6.95879e-13	ENSBTAG00000025068, ENSBTAG00000037842, ENSBTAG00000015983, ENSBTAG00000047733, ENSBTAG00000024752, ENSBTAG00000038485, ENSBTAG00000038567, ENSBTAG00000038868, ENSBTAG00000037629, ENSBTAG00000032798, ENSBTAG00000032799, ENSBTAG00000047920, ENSBTAG00000046970, ENSBTAG00000037959, ENSBTAG00000048109, ENSBTAG00000024798, ENSBTAG00000047253, ENSBTAG00000046317, ENSBTAG00000007029, ENSBTAG00000038643,…	278	780	16802	3.48686	3.27067e-10	3.27067e-10	9.93383e-10
GOTERM_MF_DIRECT	GO:0004984~olfactory receptor activity	45	14.7059	5.95365e-12	ENSBTAG00000025068, ENSBTAG00000037842, ENSBTAG00000015983, ENSBTAG00000047733, ENSBTAG00000024752, ENSBTAG00000038485, ENSBTAG00000038567, ENSBTAG00000038868, ENSBTAG00000037629, ENSBTAG00000032798, ENSBTAG00000032799, ENSBTAG00000047920, ENSBTAG00000046970, ENSBTAG00000037959, ENSBTAG00000048109, ENSBTAG00000024798, ENSBTAG00000047253, ENSBTAG00000046317, ENSBTAG00000007029, ENSBTAG00000038643,…	234	780	13095	3.22855	1.39316e-09	1.39316e-09	7.65388e-09
UP_KEYWORDS	G-protein coupled receptor	48	15.6863	1.42705e-10	ENSBTAG00000025068, ENSBTAG00000037842, ENSBTAG00000015983, ENSBTAG00000047733, ENSBTAG00000024752, ENSBTAG00000038485, ENSBTAG00000013918, ENSBTAG00000038567, ENSBTAG00000038868, ENSBTAG00000037629, ENSBTAG00000032798, ENSBTAG00000032799, ENSBTAG00000047920, ENSBTAG00000046970, ENSBTAG00000037959, ENSBTAG00000048109, ENSBTAG00000024798, ENSBTAG00000047253, ENSBTAG00000046317, ENSBTAG00000007029,…	286	1053	17808	2.83832	2.39745e-08	7.9915e-09	1.7375e-07
GOTERM_MF_DIRECT	GO:0004930~G-protein coupled receptor activity	46	15.0327	5.75393e-10	ENSBTAG00000025068, ENSBTAG00000037842, ENSBTAG00000015983, ENSBTAG00000047733, ENSBTAG00000024752, ENSBTAG00000038485, ENSBTAG00000013918, ENSBTAG00000038567, ENSBTAG00000038868, ENSBTAG00000037629, ENSBTAG00000032798, ENSBTAG00000032799, ENSBTAG00000047920, ENSBTAG00000046970, ENSBTAG00000037959, ENSBTAG00000048109, ENSBTAG00000024798, ENSBTAG00000047253, ENSBTAG00000046317, ENSBTAG00000007029,…	234	932	13095	2.76205	1.34642e-07	6.7321e-08	7.39708e-07
UP_KEYWORDS	Transducer	48	15.6863	5.89562e-10	ENSBTAG00000025068, ENSBTAG00000037842, ENSBTAG00000015983, ENSBTAG00000047733, ENSBTAG00000024752, ENSBTAG00000038485, ENSBTAG00000013918, ENSBTAG00000038567, ENSBTAG00000038868, ENSBTAG00000037629, ENSBTAG00000032798, ENSBTAG00000032799, ENSBTAG00000047920, ENSBTAG00000046970, ENSBTAG00000037959, ENSBTAG00000048109, ENSBTAG00000024798, ENSBTAG00000047253, ENSBTAG00000046317, ENSBTAG00000007029,…	286	1099	17808	2.71952	9.90463e-08	2.47616e-08	7.17818e-07
INTERPRO	IPR000276:G protein-coupled receptor, rhodopsin-like	46	15.0327	3.31146e-09	ENSBTAG00000025068, ENSBTAG00000037842, ENSBTAG00000015983, ENSBTAG00000047733, ENSBTAG00000024752, ENSBTAG00000038485, ENSBTAG00000038567, ENSBTAG00000038868, ENSBTAG00000037629, ENSBTAG00000032798, ENSBTAG00000032799, ENSBTAG00000047920, ENSBTAG00000046970, ENSBTAG00000037959, ENSBTAG00000048109, ENSBTAG00000024798, ENSBTAG00000047253, ENSBTAG00000046317, ENSBTAG00000007029, ENSBTAG00000007996,…	278	1051	16802	2.64528	1.55639e-06	5.18796e-07	4.72714e-06
UP_KEYWORDS	Cell membrane	58	18.9542	4.06295e-09	ENSBTAG00000015983, ENSBTAG00000011931, ENSBTAG00000005759, ENSBTAG00000038567, ENSBTAG00000037629, ENSBTAG00000032798, ENSBTAG00000032799, ENSBTAG00000010242, ENSBTAG00000007348, ENSBTAG00000047920, ENSBTAG00000048109, ENSBTAG00000007029, ENSBTAG00000047886, ENSBTAG00000047980, ENSBTAG00000039315, ENSBTAG00000035587, ENSBTAG00000038227, ENSBTAG00000009338, ENSBTAG00000011925, ENSBTAG00000047746,…	286	1581	17808	2.28426	6.82576e-07	1.36515e-07	4.94683e-06
INTERPRO	IPR017452:GPCR, rhodopsin-like, 7TM	46	15.0327	5.26623e-09	ENSBTAG00000025068, ENSBTAG00000037842, ENSBTAG00000015983, ENSBTAG00000047733, ENSBTAG00000024752, ENSBTAG00000038485, ENSBTAG00000038567, ENSBTAG00000038868, ENSBTAG00000037629, ENSBTAG00000032798, ENSBTAG00000032799, ENSBTAG00000047920, ENSBTAG00000046970, ENSBTAG00000037959, ENSBTAG00000048109, ENSBTAG00000024798, ENSBTAG00000047253, ENSBTAG00000046317, ENSBTAG00000007029, ENSBTAG00000007996,…	278	1067	16802	2.60561	2.47513e-06	6.18782e-07	7.5176e-06
UP_KEYWORDS	Receptor	54	17.6471	1.30753e-08	ENSBTAG00000015983, ENSBTAG00000038567, ENSBTAG00000037629, ENSBTAG00000032798, ENSBTAG00000032799, ENSBTAG00000025101, ENSBTAG00000007348, ENSBTAG00000020736, ENSBTAG00000047920, ENSBTAG00000048109, ENSBTAG00000007029, ENSBTAG00000047980, ENSBTAG00000039315, ENSBTAG00000047886, ENSBTAG00000038227, ENSBTAG00000011925, ENSBTAG00000047746, ENSBTAG00000018919, ENSBTAG00000039120, ENSBTAG00000048295,…	286	1461	17808	2.3014	2.19664e-06	3.66108e-07	1.59197e-05
GOTERM_BP_DIRECT	GO:0007186~G-protein coupled receptor signaling pathway	34	11.1111	1.29008e-07	ENSBTAG00000025068, ENSBTAG00000015983, ENSBTAG00000024752, ENSBTAG00000038485, ENSBTAG00000013918, ENSBTAG00000038567, ENSBTAG00000038868, ENSBTAG00000037629, ENSBTAG00000032798, ENSBTAG00000032799, ENSBTAG00000046970, ENSBTAG00000037959, ENSBTAG00000048109, ENSBTAG00000047253, ENSBTAG00000007029, ENSBTAG00000046317, ENSBTAG00000047886, ENSBTAG00000039315, ENSBTAG00000038227, ENSBTAG00000006198,…	224	748	13824	2.80519	0.000111069	3.70245e-05	0.000199938
KEGG_PATHWAY	bta04740:Olfactory transduction	45	14.7059	1.94104e-07	ENSBTAG00000025068, ENSBTAG00000037842, ENSBTAG00000015983, ENSBTAG00000047733, ENSBTAG00000024752, ENSBTAG00000038485, ENSBTAG00000038868, ENSBTAG00000037629, ENSBTAG00000032798, ENSBTAG00000032799, ENSBTAG00000047920, ENSBTAG00000046970, ENSBTAG00000037959, ENSBTAG00000048109, ENSBTAG00000024798, ENSBTAG00000047253, ENSBTAG00000046317, ENSBTAG00000007029, ENSBTAG00000038643, ENSBTAG00000047980,…	145	1062	7583	2.21596	3.35794e-05	6.71597e-06	0.000237502
UP_KEYWORDS	Membrane	114	37.2549	0.002657	ENSBTAG00000015983, ENSBTAG00000011931, ENSBTAG00000025101, ENSBTAG00000017895, ENSBTAG00000006085, ENSBTAG00000020663, ENSBTAG00000010242, ENSBTAG00000015704, ENSBTAG00000020664, ENSBTAG00000047920, ENSBTAG00000048109, ENSBTAG00000047886, ENSBTAG00000035587, ENSBTAG00000038227, ENSBTAG00000006934, ENSBTAG00000011925, ENSBTAG00000047746, ENSBTAG00000018919, ENSBTAG00000039120, ENSBTAG00000011927,…	286	5650	17808	1.25634	0.360437	0.0484503	3.18742
UP_KEYWORDS	Transmembrane helix	98	32.0261	0.0107297	ENSBTAG00000015983, ENSBTAG00000011931, ENSBTAG00000038567, ENSBTAG00000037629, ENSBTAG00000032798, ENSBTAG00000032799, ENSBTAG00000025101, ENSBTAG00000017895, ENSBTAG00000006085, ENSBTAG00000020663, ENSBTAG00000032908, ENSBTAG00000010242, ENSBTAG00000007348, ENSBTAG00000015704, ENSBTAG00000020736, ENSBTAG00000020664, ENSBTAG00000019794, ENSBTAG00000047920, ENSBTAG00000048109, ENSBTAG00000014411,…	286	4935	17808	1.23648	0.836728	0.140177	12.3085
UP_KEYWORDS	Transmembrane	98	32.0261	0.011894	ENSBTAG00000015983, ENSBTAG00000011931, ENSBTAG00000038567, ENSBTAG00000037629, ENSBTAG00000032798, ENSBTAG00000032799, ENSBTAG00000025101, ENSBTAG00000017895, ENSBTAG00000006085, ENSBTAG00000020663, ENSBTAG00000032908, ENSBTAG00000010242, ENSBTAG00000007348, ENSBTAG00000015704, ENSBTAG00000020736, ENSBTAG00000020664, ENSBTAG00000019794, ENSBTAG00000047920, ENSBTAG00000048109, ENSBTAG00000014411,…	286	4953	17808	1.23199	0.866034	0.143266	13.5568
GOTERM_CC_DIRECT	GO:0005886~plasma membrane	51	16.6667	0.0240187	ENSBTAG00000005759, ENSBTAG00000038567, ENSBTAG00000037629, ENSBTAG00000007348, ENSBTAG00000047920, ENSBTAG00000019793, ENSBTAG00000007029, ENSBTAG00000047980, ENSBTAG00000047886, ENSBTAG00000035587, ENSBTAG00000011925, ENSBTAG00000021365, ENSBTAG00000047746, ENSBTAG00000018919, ENSBTAG00000039120, ENSBTAG00000048295, ENSBTAG00000008036, ENSBTAG00000039416, ENSBTAG00000046599, ENSBTAG00000021460,…	261	2261	15461	1.33619	0.99579	0.838523	26.6989
GOTERM_CC_DIRECT	GO:0016021~integral component of membrane	75	24.5098	0.327117	ENSBTAG00000006157, ENSBTAG00000011931, ENSBTAG00000038567, ENSBTAG00000037629, ENSBTAG00000017895, ENSBTAG00000025101, ENSBTAG00000006085, ENSBTAG00000020663, ENSBTAG00000010242, ENSBTAG00000032908, ENSBTAG00000007348, ENSBTAG00000015704, ENSBTAG00000020664, ENSBTAG00000047920, ENSBTAG00000014411, ENSBTAG00000007029, ENSBTAG00000047886, ENSBTAG00000047980, ENSBTAG00000021803, ENSBTAG00000011925,…	261	4185	15461	1.0616	1	0.999698	99.3663
Annotation Cluster 2	Enrichment Score: 5.255327213621521
Category	Term	Count	%	PValue	Genes	List Total	Pop Hits	Pop Total	Fold Enrichment	Bonferroni	Benjamini	FDR
KEGG_PATHWAY	bta00591:Linoleic acid metabolism	12	3.92157	4.42069e-11	ENSBTAG00000012217, ENSBTAG00000046977, ENSBTAG00000011990, ENSBTAG00000039122, ENSBTAG00000013039, ENSBTAG00000005759, ENSBTAG00000002700, ENSBTAG00000020499, ENSBTAG00000005268, ENSBTAG00000032068, ENSBTAG00000000085, ENSBTAG00000004418	145	37	7583	16.961	7.64781e-09	7.64781e-09	5.4091e-08
KEGG_PATHWAY	bta00592:alpha-Linolenic acid metabolism	10	3.26797	8.75973e-10	ENSBTAG00000012217, ENSBTAG00000046977, ENSBTAG00000039122, ENSBTAG00000013039, ENSBTAG00000005759, ENSBTAG00000002700, ENSBTAG00000020499, ENSBTAG00000005268, ENSBTAG00000032068, ENSBTAG00000004418	145	27	7583	19.3691	1.51543e-07	7.57717e-08	1.07183e-06
SMART	SM00085:PA2c	8	2.61438	2.74078e-09	ENSBTAG00000012217, ENSBTAG00000046977, ENSBTAG00000039122, ENSBTAG00000013039, ENSBTAG00000005759, ENSBTAG00000002700, ENSBTAG00000020499, ENSBTAG00000004418	144	16	8740	30.3472	3.61783e-07	3.61783e-07	3.20045e-06
INTERPRO	IPR001211:Phospholipase A2	8	2.61438	3.0923e-09	ENSBTAG00000012217, ENSBTAG00000046977, ENSBTAG00000039122, ENSBTAG00000013039, ENSBTAG00000005759, ENSBTAG00000002700, ENSBTAG00000020499, ENSBTAG00000004418	278	16	16802	30.2194	1.45338e-06	7.26691e-07	4.41429e-06
GOTERM_MF_DIRECT	GO:0004623~phospholipase A2 activity	9	2.94118	7.42415e-09	ENSBTAG00000012217, ENSBTAG00000046977, ENSBTAG00000039122, ENSBTAG00000013039, ENSBTAG00000005759, ENSBTAG00000002700, ENSBTAG00000020499, ENSBTAG00000005268, ENSBTAG00000004418	234	25	13095	20.1462	1.73725e-06	5.79083e-07	9.54426e-06
KEGG_PATHWAY	bta00590:Arachidonic acid metabolism	13	4.24837	9.45921e-09	ENSBTAG00000046977, ENSBTAG00000039122, ENSBTAG00000005759, ENSBTAG00000002700, ENSBTAG00000020499, ENSBTAG00000005268, ENSBTAG00000021933, ENSBTAG00000004418, ENSBTAG00000012217, ENSBTAG00000011990, ENSBTAG00000013039, ENSBTAG00000032068, ENSBTAG00000031933	145	73	7583	9.31308	1.63644e-06	5.45481e-07	1.15742e-05
GOTERM_BP_DIRECT	GO:0050482~arachidonic acid secretion	9	2.94118	1.29682e-08	ENSBTAG00000012217, ENSBTAG00000046977, ENSBTAG00000039122, ENSBTAG00000013039, ENSBTAG00000005759, ENSBTAG00000002700, ENSBTAG00000020499, ENSBTAG00000032068, ENSBTAG00000004418	224	29	13824	19.1527	1.11656e-05	1.11656e-05	2.00984e-05
INTERPRO	IPR016090:Phospholipase A2 domain	8	2.61438	1.98019e-08	ENSBTAG00000012217, ENSBTAG00000046977, ENSBTAG00000039122, ENSBTAG00000013039, ENSBTAG00000005759, ENSBTAG00000002700, ENSBTAG00000020499, ENSBTAG00000004418	278	20	16802	24.1755	9.30683e-06	1.86137e-06	2.82673e-05
KEGG_PATHWAY	bta00565:Ether lipid metabolism	10	3.26797	1.84387e-07	ENSBTAG00000012217, ENSBTAG00000046977, ENSBTAG00000039122, ENSBTAG00000013039, ENSBTAG00000005759, ENSBTAG00000002700, ENSBTAG00000020499, ENSBTAG00000005268, ENSBTAG00000032068, ENSBTAG00000004418	145	47	7583	11.1269	3.18985e-05	7.97472e-06	0.000225613
GOTERM_BP_DIRECT	GO:0006644~phospholipid metabolic process	8	2.61438	1.45061e-06	ENSBTAG00000012217, ENSBTAG00000046977, ENSBTAG00000039122, ENSBTAG00000013039, ENSBTAG00000005759, ENSBTAG00000002700, ENSBTAG00000020499, ENSBTAG00000004418	224	36	13824	13.7143	0.00124819	0.000312195	0.00224815
KEGG_PATHWAY	bta00564:Glycerophospholipid metabolism	11	3.59477	1.36941e-05	ENSBTAG00000012217, ENSBTAG00000046977, ENSBTAG00000039122, ENSBTAG00000013039, ENSBTAG00000005759, ENSBTAG00000002700, ENSBTAG00000020499, ENSBTAG00000005268, ENSBTAG00000032068, ENSBTAG00000004018, ENSBTAG00000004418	145	97	7583	5.93054	0.00236629	0.000394771	0.0167546
UP_KEYWORDS	Calcium	21	6.86275	1.42412e-05	ENSBTAG00000008868, ENSBTAG00000046977, ENSBTAG00000009051, ENSBTAG00000039122, ENSBTAG00000016385, ENSBTAG00000005759, ENSBTAG00000002700, ENSBTAG00000019926, ENSBTAG00000020499, ENSBTAG00000007411, ENSBTAG00000005268, ENSBTAG00000004418, ENSBTAG00000012217, ENSBTAG00000019440, ENSBTAG00000011990, ENSBTAG00000013039, ENSBTAG00000020676, ENSBTAG00000032068, ENSBTAG00000005672, ENSBTAG00000004018,…	286	418	17808	3.12818	0.00238967	0.000341732	0.0173379
KEGG_PATHWAY	bta04270:Vascular smooth muscle contraction	12	3.92157	1.56069e-05	ENSBTAG00000031217, ENSBTAG00000012217, ENSBTAG00000046977, ENSBTAG00000039122, ENSBTAG00000013039, ENSBTAG00000005759, ENSBTAG00000002700, ENSBTAG00000020499, ENSBTAG00000010799, ENSBTAG00000005268, ENSBTAG00000032068, ENSBTAG00000004418	145	120	7583	5.22966	0.00269638	0.000385643	0.0190947
KEGG_PATHWAY	bta04975:Fat digestion and absorption	8	2.61438	1.90948e-05	ENSBTAG00000012217, ENSBTAG00000046977, ENSBTAG00000039122, ENSBTAG00000013039, ENSBTAG00000005759, ENSBTAG00000002700, ENSBTAG00000020499, ENSBTAG00000004418	145	45	7583	9.29716	0.00329798	0.000412844	0.0233616
GOTERM_BP_DIRECT	GO:0016042~lipid catabolic process	8	2.61438	0.000130898	ENSBTAG00000012217, ENSBTAG00000046977, ENSBTAG00000039122, ENSBTAG00000013039, ENSBTAG00000005759, ENSBTAG00000002700, ENSBTAG00000020499, ENSBTAG00000004418	224	70	13824	7.05306	0.106591	0.0186098	0.202676
GOTERM_MF_DIRECT	GO:0005509~calcium ion binding	24	7.84314	0.000218854	ENSBTAG00000008868, ENSBTAG00000031217, ENSBTAG00000009230, ENSBTAG00000046977, ENSBTAG00000009051, ENSBTAG00000039122, ENSBTAG00000016385, ENSBTAG00000005759, ENSBTAG00000013918, ENSBTAG00000002700, ENSBTAG00000019926, ENSBTAG00000007411, ENSBTAG00000010799, ENSBTAG00000020499, ENSBTAG00000021365, ENSBTAG00000004418, ENSBTAG00000019595, ENSBTAG00000008036, ENSBTAG00000012217, ENSBTAG00000019440,…	234	571	13095	2.35215	0.049928	0.0101912	0.280988
UP_KEYWORDS	Lipid metabolism	12	3.92157	0.000715853	ENSBTAG00000012217, ENSBTAG00000046977, ENSBTAG00000011990, ENSBTAG00000039122, ENSBTAG00000006934, ENSBTAG00000013039, ENSBTAG00000005759, ENSBTAG00000002700, ENSBTAG00000020499, ENSBTAG00000005268, ENSBTAG00000032068, ENSBTAG00000004418	286	215	17808	3.4753	0.113351	0.0149258	0.868106
KEGG_PATHWAY	bta04014:Ras signaling pathway	13	4.24837	0.00165131	ENSBTAG00000012217, ENSBTAG00000046977, ENSBTAG00000039122, ENSBTAG00000019967, ENSBTAG00000013039, ENSBTAG00000005759, ENSBTAG00000002700, ENSBTAG00000020499, ENSBTAG00000005268, ENSBTAG00000032068, ENSBTAG00000004418, ENSBTAG00000020848, ENSBTAG00000014129	145	235	7583	2.893	0.248672	0.0281864	2.00188
KEGG_PATHWAY	bta04972:Pancreatic secretion	8	2.61438	0.00224284	ENSBTAG00000012217, ENSBTAG00000046977, ENSBTAG00000039122, ENSBTAG00000013039, ENSBTAG00000005759, ENSBTAG00000002700, ENSBTAG00000020499, ENSBTAG00000004418	145	96	7583	4.35805	0.321891	0.0346971	2.70999
UP_KEYWORDS	Hydrolase	26	8.49673	0.0178955	ENSBTAG00000046482, ENSBTAG00000021932, ENSBTAG00000046977, ENSBTAG00000016385, ENSBTAG00000005759, ENSBTAG00000013234, ENSBTAG00000010828, ENSBTAG00000020499, ENSBTAG00000012217, ENSBTAG00000013039, ENSBTAG00000027033, ENSBTAG00000032068, ENSBTAG00000008868, ENSBTAG00000009051, ENSBTAG00000039122, ENSBTAG00000039813, ENSBTAG00000002700, ENSBTAG00000007411, ENSBTAG00000005268, ENSBTAG00000020928,…	286	998	17808	1.62215	0.951862	0.172714	19.7368
UP_KEYWORDS	Secreted	21	6.86275	0.0656285	ENSBTAG00000046977, ENSBTAG00000039122, ENSBTAG00000016385, ENSBTAG00000011931, ENSBTAG00000005759, ENSBTAG00000002700, ENSBTAG00000005176, ENSBTAG00000019926, ENSBTAG00000007411, ENSBTAG00000020499, ENSBTAG00000009086, ENSBTAG00000006024, ENSBTAG00000004418, ENSBTAG00000019595, ENSBTAG00000012652, ENSBTAG00000012217, ENSBTAG00000019440, ENSBTAG00000007417, ENSBTAG00000013039, ENSBTAG00000020676,…	286	868	17808	1.50643	0.999989	0.434589	56.2415
GOTERM_CC_DIRECT	GO:0005576~extracellular region	14	4.57516	0.0854602	ENSBTAG00000012217, ENSBTAG00000019440, ENSBTAG00000046977, ENSBTAG00000039122, ENSBTAG00000016385, ENSBTAG00000013039, ENSBTAG00000005759, ENSBTAG00000002700, ENSBTAG00000005176, ENSBTAG00000019926, ENSBTAG00000007411, ENSBTAG00000020499, ENSBTAG00000004418, ENSBTAG00000004019	261	505	15461	1.64223	1	0.982048	68.0591
KEGG_PATHWAY	bta01100:Metabolic pathways	29	9.47712	0.191213	ENSBTAG00000006136, ENSBTAG00000005311, ENSBTAG00000046977, ENSBTAG00000005759, ENSBTAG00000020499, ENSBTAG00000000085, ENSBTAG00000021933, ENSBTAG00000012217, ENSBTAG00000006085, ENSBTAG00000011990, ENSBTAG00000004371, ENSBTAG00000013039, ENSBTAG00000006429, ENSBTAG00000004009, ENSBTAG00000032068, ENSBTAG00000031933, ENSBTAG00000039122, ENSBTAG00000015352, ENSBTAG00000006934, ENSBTAG00000002700,…	145	1247	7583	1.2162	1	0.869928	92.548
Annotation Cluster 3	Enrichment Score: 3.1657016865420733
Category	Term	Count	%	PValue	Genes	List Total	Pop Hits	Pop Total	Fold Enrichment	Bonferroni	Benjamini	FDR
GOTERM_BP_DIRECT	GO:0016485~protein processing	9	2.94118	5.02909e-06	ENSBTAG00000040134, ENSBTAG00000002977, ENSBTAG00000039813, ENSBTAG00000013234, ENSBTAG00000037578, ENSBTAG00000010828, ENSBTAG00000007411, ENSBTAG00000038080, ENSBTAG00000027033	224	60	13824	9.25714	0.00432069	0.000865636	0.00779389
INTERPRO	IPR001314:Peptidase S1A, chymotrypsin-type	10	3.26797	5.53322e-05	ENSBTAG00000040134, ENSBTAG00000019440, ENSBTAG00000016385, ENSBTAG00000039813, ENSBTAG00000013234, ENSBTAG00000037578, ENSBTAG00000010828, ENSBTAG00000007411, ENSBTAG00000038080, ENSBTAG00000027033	278	104	16802	5.81143	0.0256716	0.00432509	0.0789582
GOTERM_MF_DIRECT	GO:0004252~serine-type endopeptidase activity	12	3.92157	8.55915e-05	ENSBTAG00000040134, ENSBTAG00000019440, ENSBTAG00000009051, ENSBTAG00000016385, ENSBTAG00000039813, ENSBTAG00000013234, ENSBTAG00000020676, ENSBTAG00000037578, ENSBTAG00000010828, ENSBTAG00000007411, ENSBTAG00000038080, ENSBTAG00000027033	234	152	13095	4.41802	0.01983	0.0049948	0.109978
SMART	SM00020:Tryp_SPc	10	3.26797	8.5901e-05	ENSBTAG00000040134, ENSBTAG00000019440, ENSBTAG00000016385, ENSBTAG00000039813, ENSBTAG00000013234, ENSBTAG00000037578, ENSBTAG00000010828, ENSBTAG00000007411, ENSBTAG00000038080, ENSBTAG00000027033	144	112	8740	5.41915	0.0112754	0.00565367	0.100262
UP_SEQ_FEATURE	domain:Peptidase S1	6	1.96078	8.94578e-05	ENSBTAG00000019440, ENSBTAG00000016385, ENSBTAG00000039813, ENSBTAG00000007411, ENSBTAG00000038080, ENSBTAG00000013055	74	40	6267	12.7034	0.0223796	0.0223796	0.11637
INTERPRO	IPR001254:Peptidase S1	10	3.26797	0.00011314	ENSBTAG00000040134, ENSBTAG00000019440, ENSBTAG00000016385, ENSBTAG00000039813, ENSBTAG00000013234, ENSBTAG00000037578, ENSBTAG00000010828, ENSBTAG00000007411, ENSBTAG00000038080, ENSBTAG00000027033	278	114	16802	5.30165	0.0517894	0.00756817	0.161387
INTERPRO	IPR009003:Trypsin-like cysteine/serine peptidase domain	10	3.26797	0.00017842	ENSBTAG00000040134, ENSBTAG00000019440, ENSBTAG00000016385, ENSBTAG00000039813, ENSBTAG00000013234, ENSBTAG00000037578, ENSBTAG00000010828, ENSBTAG00000007411, ENSBTAG00000038080, ENSBTAG00000027033	278	121	16802	4.99495	0.0804445	0.0104284	0.254395
GOTERM_CC_DIRECT	GO:0043231~intracellular membrane-bounded organelle	10	3.26797	0.00031313	ENSBTAG00000040134, ENSBTAG00000001021, ENSBTAG00000039813, ENSBTAG00000020736, ENSBTAG00000013234, ENSBTAG00000037578, ENSBTAG00000010828, ENSBTAG00000038080, ENSBTAG00000027033, ENSBTAG00000000085	261	128	15461	4.62793	0.06804	0.06804	0.3993
UP_SEQ_FEATURE	chain:Duodenase-1	3	0.980392	0.000398504	ENSBTAG00000039813, ENSBTAG00000038080, ENSBTAG00000013055	74	3	6267	84.6892	0.0959238	0.0491708	0.517427
KEGG_PATHWAY	bta04614:Renin-angiotensin system	5	1.63399	0.00134704	ENSBTAG00000040134, ENSBTAG00000013234, ENSBTAG00000037578, ENSBTAG00000027033, ENSBTAG00000027337	145	26	7583	10.057	0.208	0.0255777	1.6358
INTERPRO	IPR018114:Peptidase S1, trypsin family, active site	7	2.28758	0.00437899	ENSBTAG00000016385, ENSBTAG00000039813, ENSBTAG00000013234, ENSBTAG00000010828, ENSBTAG00000007411, ENSBTAG00000038080, ENSBTAG00000027033	278	93	16802	4.54916	0.872883	0.146718	6.07257
UP_KEYWORDS	Serine protease	7	2.28758	0.00653975	ENSBTAG00000016385, ENSBTAG00000039813, ENSBTAG00000013234, ENSBTAG00000010828, ENSBTAG00000007411, ENSBTAG00000038080, ENSBTAG00000027033	286	104	17808	4.19096	0.667889	0.0953506	7.67784
UP_SEQ_FEATURE	active site:Charge relay system	5	1.63399	0.00828168	ENSBTAG00000016385, ENSBTAG00000039813, ENSBTAG00000007411, ENSBTAG00000038080, ENSBTAG00000013055	74	69	6267	6.1369	0.878031	0.343477	10.2586
UP_KEYWORDS	Protease	12	3.92157	0.0135809	ENSBTAG00000008868, ENSBTAG00000002977, ENSBTAG00000009051, ENSBTAG00000016385, ENSBTAG00000039813, ENSBTAG00000013234, ENSBTAG00000020676, ENSBTAG00000010828, ENSBTAG00000007411, ENSBTAG00000038080, ENSBTAG00000027033, ENSBTAG00000027337	286	317	17808	2.35706	0.899462	0.141997	15.3366
GOTERM_BP_DIRECT	GO:0006955~immune response	9	2.94118	0.0234907	ENSBTAG00000040134, ENSBTAG00000039813, ENSBTAG00000020736, ENSBTAG00000013234, ENSBTAG00000037578, ENSBTAG00000010828, ENSBTAG00000038080, ENSBTAG00000027033, ENSBTAG00000012652	224	215	13824	2.58339	1	0.818331	30.8164
UP_KEYWORDS	Zymogen	5	1.63399	0.0475101	ENSBTAG00000016385, ENSBTAG00000039813, ENSBTAG00000020676, ENSBTAG00000007411, ENSBTAG00000027337	286	85	17808	3.66269	0.999719	0.365112	44.714
Annotation Cluster 4	Enrichment Score: 1.796290819057832
Category	Term	Count	%	PValue	Genes	List Total	Pop Hits	Pop Total	Fold Enrichment	Bonferroni	Benjamini	FDR
UP_SEQ_FEATURE	domain:Peptidase S1	6	1.96078	8.94578e-05	ENSBTAG00000019440, ENSBTAG00000016385, ENSBTAG00000039813, ENSBTAG00000007411, ENSBTAG00000038080, ENSBTAG00000013055	74	40	6267	12.7034	0.0223796	0.0223796	0.11637
UP_SEQ_FEATURE	domain:EGF-like 2	4	1.30719	0.00076162	ENSBTAG00000019440, ENSBTAG00000016385, ENSBTAG00000007411, ENSBTAG00000019595	74	16	6267	21.1723	0.175323	0.0622336	0.986751
INTERPRO	IPR017857:Coagulation factor, subgroup, Gla domain	4	1.30719	0.000873337	ENSBTAG00000019440, ENSBTAG00000016385, ENSBTAG00000007411, ENSBTAG00000019964	278	12	16802	20.1463	0.336779	0.0446022	1.2395
PIR_SUPERFAMILY	PIRSF001143:coagulation factor X	3	0.980392	0.0012959	ENSBTAG00000019440, ENSBTAG00000016385, ENSBTAG00000007411	19	5	1521	48.0316	0.0218034	0.0218034	0.934512
SMART	SM00069:GLA	4	1.30719	0.00136776	ENSBTAG00000019440, ENSBTAG00000016385, ENSBTAG00000007411, ENSBTAG00000019964	144	14	8740	17.3413	0.165288	0.0584453	1.58555
INTERPRO	IPR000294:Gamma-carboxyglutamic acid-rich (GLA) domain	4	1.30719	0.0014101	ENSBTAG00000019440, ENSBTAG00000016385, ENSBTAG00000007411, ENSBTAG00000019964	278	14	16802	17.2682	0.484808	0.0641701	1.9942
INTERPRO	IPR012224:Peptidase S1A, coagulation factor VII/IX/X/C/Z	3	0.980392	0.00262069	ENSBTAG00000019440, ENSBTAG00000016385, ENSBTAG00000007411	278	5	16802	36.2633	0.708683	0.0976732	3.67668
UP_SEQ_FEATURE	domain:Gla	3	0.980392	0.00566952	ENSBTAG00000019440, ENSBTAG00000016385, ENSBTAG00000007411	74	10	6267	25.4068	0.762709	0.302057	7.13289
SMART	SM00179:EGF_CA	7	2.28758	0.00959752	ENSBTAG00000008036, ENSBTAG00000009230, ENSBTAG00000019440, ENSBTAG00000016385, ENSBTAG00000007411, ENSBTAG00000019595, ENSBTAG00000019964	144	111	8740	3.82758	0.720007	0.272577	10.6503
INTERPRO	IPR001881:EGF-like calcium-binding	7	2.28758	0.0101929	ENSBTAG00000008036, ENSBTAG00000009230, ENSBTAG00000019440, ENSBTAG00000016385, ENSBTAG00000007411, ENSBTAG00000019595, ENSBTAG00000019964	278	111	16802	3.81146	0.991895	0.274589	13.606
UP_KEYWORDS	Gamma-carboxyglutamic acid	3	0.980392	0.0127615	ENSBTAG00000019440, ENSBTAG00000016385, ENSBTAG00000007411	286	11	17808	16.9816	0.884413	0.142834	14.4764
GOTERM_BP_DIRECT	GO:0051897~positive regulation of protein kinase B signaling	5	1.63399	0.0150205	ENSBTAG00000035587, ENSBTAG00000016385, ENSBTAG00000007411, ENSBTAG00000020848, ENSBTAG00000019964	224	59	13824	5.23002	0.999998	0.764929	20.9079
INTERPRO	IPR000152:EGF-type aspartate/asparagine hydroxylation site	6	1.96078	0.016574	ENSBTAG00000008036, ENSBTAG00000009230, ENSBTAG00000019440, ENSBTAG00000016385, ENSBTAG00000007411, ENSBTAG00000019964	278	90	16802	4.02926	0.999612	0.387949	21.2252
UP_KEYWORDS	EGF-like domain	7	2.28758	0.0222813	ENSBTAG00000008036, ENSBTAG00000009230, ENSBTAG00000019440, ENSBTAG00000016385, ENSBTAG00000007411, ENSBTAG00000019595, ENSBTAG00000019964	286	136	17808	3.20485	0.977305	0.199631	23.9936
SMART	SM00181:EGF	7	2.28758	0.042671	ENSBTAG00000008036, ENSBTAG00000009230, ENSBTAG00000019440, ENSBTAG00000016385, ENSBTAG00000007411, ENSBTAG00000019595, ENSBTAG00000019964	144	156	8740	2.72347	0.996837	0.683761	39.9035
GOTERM_BP_DIRECT	GO:0007596~blood coagulation	4	1.30719	0.0489897	ENSBTAG00000019440, ENSBTAG00000016385, ENSBTAG00000007411, ENSBTAG00000019964	224	51	13824	4.84034	1	0.944046	54.0897
INTERPRO	IPR013032:EGF-like, conserved site	7	2.28758	0.0670982	ENSBTAG00000008036, ENSBTAG00000009230, ENSBTAG00000019440, ENSBTAG00000016385, ENSBTAG00000007411, ENSBTAG00000019595, ENSBTAG00000019964	278	173	16802	2.4455	1	0.853428	62.8974
UP_KEYWORDS	Hemostasis	3	0.980392	0.0925408	ENSBTAG00000019440, ENSBTAG00000016385, ENSBTAG00000007411	286	32	17808	5.83741	1	0.540149	69.3433
UP_KEYWORDS	Blood coagulation	3	0.980392	0.0925408	ENSBTAG00000019440, ENSBTAG00000016385, ENSBTAG00000007411	286	32	17808	5.83741	1	0.540149	69.3433
INTERPRO	IPR000742:Epidermal growth factor-like domain	7	2.28758	0.107934	ENSBTAG00000008036, ENSBTAG00000009230, ENSBTAG00000019440, ENSBTAG00000016385, ENSBTAG00000007411, ENSBTAG00000019595, ENSBTAG00000019964	278	197	16802	2.14757	1	0.931715	80.4156
SMART	SM00282:LamG	3	0.980392	0.116884	ENSBTAG00000008036, ENSBTAG00000019595, ENSBTAG00000019964	144	36	8740	5.05787	1	0.871384	76.577
INTERPRO	IPR018097:EGF-like calcium-binding, conserved site	4	1.30719	0.173312	ENSBTAG00000009230, ENSBTAG00000016385, ENSBTAG00000007411, ENSBTAG00000019964	278	87	16802	2.7788	1	0.975941	93.3924
INTERPRO	IPR001791:Laminin G domain	3	0.980392	0.193323	ENSBTAG00000008036, ENSBTAG00000019595, ENSBTAG00000019964	278	49	16802	3.70034	1	0.979421	95.3427
INTERPRO	IPR009030:Insulin-like growth factor binding protein, N-terminal	4	1.30719	0.267918	ENSBTAG00000008036, ENSBTAG00000019440, ENSBTAG00000010444, ENSBTAG00000019964	278	109	16802	2.21794	1	0.988224	98.8343
INTERPRO	IPR013320:Concanavalin A-like lectin/glucanase, subgroup	4	1.30719	0.594758	ENSBTAG00000008036, ENSBTAG00000021425, ENSBTAG00000019595, ENSBTAG00000019964	278	186	16802	1.29976	1	0.999856	99.9997
Annotation Cluster 5	Enrichment Score: 1.7482704488421192
Category	Term	Count	%	PValue	Genes	List Total	Pop Hits	Pop Total	Fold Enrichment	Bonferroni	Benjamini	FDR
SMART	SM00308:LH2	4	1.30719	0.00136776	ENSBTAG00000011990, ENSBTAG00000019884, ENSBTAG00000031933, ENSBTAG00000021933	144	14	8740	17.3413	0.165288	0.0584453	1.58555
INTERPRO	IPR001024:Lipoxygenase, LH2	4	1.30719	0.00211711	ENSBTAG00000011990, ENSBTAG00000019884, ENSBTAG00000031933, ENSBTAG00000021933	278	16	16802	15.1097	0.630682	0.0865753	2.98009
GOTERM_BP_DIRECT	GO:0019372~lipoxygenase pathway	3	0.980392	0.0051574	ENSBTAG00000011990, ENSBTAG00000031933, ENSBTAG00000021933	224	7	13824	26.449	0.988345	0.470595	7.70103
INTERPRO	IPR013819:Lipoxygenase, C-terminal	3	0.980392	0.00538455	ENSBTAG00000011990, ENSBTAG00000031933, ENSBTAG00000021933	278	7	16802	25.9024	0.920942	0.165778	7.41774
INTERPRO	IPR001885:Lipoxygenase, mammalian	3	0.980392	0.00538455	ENSBTAG00000011990, ENSBTAG00000031933, ENSBTAG00000021933	278	7	16802	25.9024	0.920942	0.165778	7.41774
INTERPRO	IPR000907:Lipoxygenase	3	0.980392	0.00538455	ENSBTAG00000011990, ENSBTAG00000031933, ENSBTAG00000021933	278	7	16802	25.9024	0.920942	0.165778	7.41774
INTERPRO	IPR020833:Lipoxygenase, iron binding site	3	0.980392	0.00538455	ENSBTAG00000011990, ENSBTAG00000031933, ENSBTAG00000021933	278	7	16802	25.9024	0.920942	0.165778	7.41774
GOTERM_BP_DIRECT	GO:0019369~arachidonic acid metabolic process	3	0.980392	0.0179745	ENSBTAG00000011990, ENSBTAG00000031933, ENSBTAG00000021933	224	13	13824	14.2418	1	0.758215	24.5051
GOTERM_MF_DIRECT	GO:0005506~iron ion binding	7	2.28758	0.0413944	ENSBTAG00000011990, ENSBTAG00000001021, ENSBTAG00000006934, ENSBTAG00000006429, ENSBTAG00000000085, ENSBTAG00000031933, ENSBTAG00000021933	234	142	13095	2.75867	0.999949	0.709618	41.9277
UP_KEYWORDS	Iron	8	2.61438	0.0535778	ENSBTAG00000011990, ENSBTAG00000001021, ENSBTAG00000006934, ENSBTAG00000006429, ENSBTAG00000006160, ENSBTAG00000000085, ENSBTAG00000031933, ENSBTAG00000021933	286	211	17808	2.36079	0.999904	0.385474	48.8527
KEGG_PATHWAY	bta04726:Serotonergic synapse	6	1.96078	0.0694297	ENSBTAG00000011990, ENSBTAG00000005268, ENSBTAG00000032068, ENSBTAG00000031933, ENSBTAG00000021933, ENSBTAG00000007996	145	116	7583	2.70499	0.999996	0.616183	58.5409
UP_KEYWORDS	Dioxygenase	3	0.980392	0.112843	ENSBTAG00000011990, ENSBTAG00000031933, ENSBTAG00000021933	286	36	17808	5.18881	1	0.599213	76.7253
UP_KEYWORDS	Heme	4	1.30719	0.236667	ENSBTAG00000001021, ENSBTAG00000006934, ENSBTAG00000006160, ENSBTAG00000000085	286	105	17808	2.37203	1	0.825357	96.2676
GOTERM_MF_DIRECT	GO:0020037~heme binding	4	1.30719	0.360322	ENSBTAG00000001021, ENSBTAG00000006934, ENSBTAG00000006160, ENSBTAG00000000085	234	120	13095	1.86538	1	0.999678	99.6797
Annotation Cluster 6	Enrichment Score: 1.0954531826228486
Category	Term	Count	%	PValue	Genes	List Total	Pop Hits	Pop Total	Fold Enrichment	Bonferroni	Benjamini	FDR
GOTERM_BP_DIRECT	GO:0031338~regulation of vesicle fusion	4	1.30719	0.0158269	ENSBTAG00000012291, ENSBTAG00000020928, ENSBTAG00000010246, ENSBTAG00000011352	224	33	13824	7.48052	0.999999	0.746805	21.9055
GOTERM_MF_DIRECT	GO:0005096~GTPase activator activity	9	2.94118	0.0168948	ENSBTAG00000019967, ENSBTAG00000012291, ENSBTAG00000019793, ENSBTAG00000012481, ENSBTAG00000020928, ENSBTAG00000021182, ENSBTAG00000000147, ENSBTAG00000010246, ENSBTAG00000011352	234	183	13095	2.75221	0.981448	0.434246	19.6719
GOTERM_CC_DIRECT	GO:0012505~endomembrane system	5	1.63399	0.0493942	ENSBTAG00000012291, ENSBTAG00000011931, ENSBTAG00000020928, ENSBTAG00000010246, ENSBTAG00000011352	261	82	15461	3.61205	0.999989	0.94212	47.6464
GOTERM_BP_DIRECT	GO:0090630~activation of GTPase activity	4	1.30719	0.0754695	ENSBTAG00000012291, ENSBTAG00000020928, ENSBTAG00000010246, ENSBTAG00000011352	224	61	13824	4.04684	1	0.981206	70.3625
GOTERM_MF_DIRECT	GO:0017137~Rab GTPase binding	4	1.30719	0.0981466	ENSBTAG00000012291, ENSBTAG00000020928, ENSBTAG00000010246, ENSBTAG00000011352	234	62	13095	3.61042	1	0.910838	73.5003
SMART	SM00164:TBC	3	0.980392	0.111538	ENSBTAG00000012291, ENSBTAG00000010246, ENSBTAG00000011352	144	35	8740	5.20238	1	0.892482	74.8666
INTERPRO	IPR000195:Rab-GTPase-TBC domain	3	0.980392	0.129489	ENSBTAG00000012291, ENSBTAG00000010246, ENSBTAG00000011352	278	38	16802	4.77149	1	0.955116	86.1874
GOTERM_BP_DIRECT	GO:0006886~intracellular protein transport	6	1.96078	0.150463	ENSBTAG00000002769, ENSBTAG00000032055, ENSBTAG00000012291, ENSBTAG00000020928, ENSBTAG00000010246, ENSBTAG00000011352	224	174	13824	2.12808	1	0.998751	92.0117
GOTERM_CC_DIRECT	GO:0005622~intracellular	11	3.59477	0.650677	ENSBTAG00000017289, ENSBTAG00000008868, ENSBTAG00000015779, ENSBTAG00000019967, ENSBTAG00000012291, ENSBTAG00000010444, ENSBTAG00000000961, ENSBTAG00000044207, ENSBTAG00000020928, ENSBTAG00000010246, ENSBTAG00000011352	261	646	15461	1.00869	1	0.999979	99.9999
Annotation Cluster 7	Enrichment Score: 1.0084368035052225
Category	Term	Count	%	PValue	Genes	List Total	Pop Hits	Pop Total	Fold Enrichment	Bonferroni	Benjamini	FDR
UP_SEQ_FEATURE	glycosylation site:N-linked (GlcNAc...)	20	6.53595	0.015972	ENSBTAG00000016385, ENSBTAG00000011931, ENSBTAG00000039813, ENSBTAG00000013918, ENSBTAG00000007411, ENSBTAG00000006024, ENSBTAG00000019595, ENSBTAG00000013055, ENSBTAG00000012652, ENSBTAG00000019440, ENSBTAG00000002977, ENSBTAG00000010242, ENSBTAG00000007348, ENSBTAG00000020736, ENSBTAG00000020676, ENSBTAG00000007650, ENSBTAG00000038080, ENSBTAG00000014411, ENSBTAG00000004019, ENSBTAG00000027337	74	988	6267	1.71436	0.982983	0.492837	18.9058
UP_SEQ_FEATURE	disulfide bond	16	5.22876	0.0526774	ENSBTAG00000016385, ENSBTAG00000039813, ENSBTAG00000005759, ENSBTAG00000013918, ENSBTAG00000007411, ENSBTAG00000006024, ENSBTAG00000019595, ENSBTAG00000013055, ENSBTAG00000012652, ENSBTAG00000019440, ENSBTAG00000002977, ENSBTAG00000010242, ENSBTAG00000020736, ENSBTAG00000020676, ENSBTAG00000038080, ENSBTAG00000027337	74	830	6267	1.63256	0.999999	0.858562	50.5561
UP_SEQ_FEATURE	signal peptide	16	5.22876	0.188094	ENSBTAG00000016385, ENSBTAG00000039813, ENSBTAG00000005759, ENSBTAG00000013918, ENSBTAG00000007411, ENSBTAG00000009086, ENSBTAG00000006024, ENSBTAG00000019595, ENSBTAG00000013055, ENSBTAG00000006085, ENSBTAG00000010242, ENSBTAG00000020736, ENSBTAG00000020676, ENSBTAG00000038080, ENSBTAG00000004019, ENSBTAG00000027337	74	1010	6267	1.34161	1	0.976845	93.3597
UP_KEYWORDS	Glycoprotein	19	6.20915	0.584647	ENSBTAG00000016385, ENSBTAG00000011931, ENSBTAG00000039813, ENSBTAG00000013918, ENSBTAG00000007411, ENSBTAG00000006024, ENSBTAG00000019595, ENSBTAG00000011927, ENSBTAG00000012652, ENSBTAG00000019440, ENSBTAG00000002977, ENSBTAG00000010242, ENSBTAG00000007348, ENSBTAG00000020736, ENSBTAG00000020676, ENSBTAG00000007650, ENSBTAG00000014411, ENSBTAG00000004019, ENSBTAG00000027337	286	1157	17808	1.02251	1	0.965082	99.9977
Annotation Cluster 8	Enrichment Score: 0.7652258297540292
Category	Term	Count	%	PValue	Genes	List Total	Pop Hits	Pop Total	Fold Enrichment	Bonferroni	Benjamini	FDR
GOTERM_MF_DIRECT	GO:0005506~iron ion binding	7	2.28758	0.0413944	ENSBTAG00000011990, ENSBTAG00000001021, ENSBTAG00000006934, ENSBTAG00000006429, ENSBTAG00000000085, ENSBTAG00000031933, ENSBTAG00000021933	234	142	13095	2.75867	0.999949	0.709618	41.9277
UP_KEYWORDS	Iron	8	2.61438	0.0535778	ENSBTAG00000011990, ENSBTAG00000001021, ENSBTAG00000006934, ENSBTAG00000006429, ENSBTAG00000006160, ENSBTAG00000000085, ENSBTAG00000031933, ENSBTAG00000021933	286	211	17808	2.36079	0.999904	0.385474	48.8527
KEGG_PATHWAY	bta00140:Steroid hormone biosynthesis	4	1.30719	0.0936091	ENSBTAG00000001021, ENSBTAG00000006934, ENSBTAG00000014913, ENSBTAG00000000085	145	57	7583	3.66993	1	0.678111	69.9587
INTERPRO	IPR002401:Cytochrome P450, E-class, group I	3	0.980392	0.169581	ENSBTAG00000001021, ENSBTAG00000006934, ENSBTAG00000000085	278	45	16802	4.02926	1	0.977569	92.9537
INTERPRO	IPR017972:Cytochrome P450, conserved site	3	0.980392	0.199326	ENSBTAG00000001021, ENSBTAG00000006934, ENSBTAG00000000085	278	50	16802	3.62633	1	0.979135	95.8138
UP_KEYWORDS	Heme	4	1.30719	0.236667	ENSBTAG00000001021, ENSBTAG00000006934, ENSBTAG00000006160, ENSBTAG00000000085	286	105	17808	2.37203	1	0.825357	96.2676
INTERPRO	IPR001128:Cytochrome P450	3	0.980392	0.247949	ENSBTAG00000001021, ENSBTAG00000006934, ENSBTAG00000000085	278	58	16802	3.12615	1	0.986703	98.2883
COG_ONTOLOGY	Secondary metabolites biosynthesis, transport, and catabolism	3	0.980392	0.260664	ENSBTAG00000001021, ENSBTAG00000006934, ENSBTAG00000000085	24	72	1671	2.90104	0.985419	0.879248	87.1455
UP_KEYWORDS	Oxidoreductase	9	2.94118	0.302825	ENSBTAG00000011990, ENSBTAG00000001021, ENSBTAG00000006934, ENSBTAG00000006160, ENSBTAG00000009086, ENSBTAG00000000085, ENSBTAG00000031933, ENSBTAG00000021933, ENSBTAG00000011927	286	397	17808	1.41157	1	0.858416	98.7623
UP_KEYWORDS	Monooxygenase	3	0.980392	0.326487	ENSBTAG00000001021, ENSBTAG00000006934, ENSBTAG00000000085	286	73	17808	2.55887	1	0.866302	99.1871
GOTERM_MF_DIRECT	GO:0020037~heme binding	4	1.30719	0.360322	ENSBTAG00000001021, ENSBTAG00000006934, ENSBTAG00000006160, ENSBTAG00000000085	234	120	13095	1.86538	1	0.999678	99.6797
Annotation Cluster 9	Enrichment Score: 0.6799086626432482
Category	Term	Count	%	PValue	Genes	List Total	Pop Hits	Pop Total	Fold Enrichment	Bonferroni	Benjamini	FDR
UP_SEQ_FEATURE	domain:EF-hand 2	4	1.30719	0.0740478	ENSBTAG00000008868, ENSBTAG00000019926, ENSBTAG00000010799, ENSBTAG00000004018	74	84	6267	4.03282	1	0.912226	63.26
UP_SEQ_FEATURE	domain:EF-hand 1	4	1.30719	0.0740478	ENSBTAG00000008868, ENSBTAG00000019926, ENSBTAG00000010799, ENSBTAG00000004018	74	84	6267	4.03282	1	0.912226	63.26
UP_SEQ_FEATURE	calcium-binding region:2	3	0.980392	0.134186	ENSBTAG00000008868, ENSBTAG00000019926, ENSBTAG00000004018	74	55	6267	4.61941	1	0.963628	84.6694
UP_SEQ_FEATURE	calcium-binding region:1	3	0.980392	0.162466	ENSBTAG00000008868, ENSBTAG00000019926, ENSBTAG00000004018	74	62	6267	4.09786	1	0.968267	90.0494
SMART	SM00054:EFh	5	1.63399	0.176587	ENSBTAG00000031217, ENSBTAG00000008868, ENSBTAG00000019926, ENSBTAG00000010799, ENSBTAG00000004018	144	134	8740	2.26472	1	0.902857	89.6568
INTERPRO	IPR002048:EF-hand domain	5	1.63399	0.412376	ENSBTAG00000031217, ENSBTAG00000008868, ENSBTAG00000019926, ENSBTAG00000010799, ENSBTAG00000004018	278	198	16802	1.52623	1	0.99835	99.9494
INTERPRO	IPR011992:EF-hand-like domain	5	1.63399	0.57403	ENSBTAG00000031217, ENSBTAG00000008868, ENSBTAG00000019926, ENSBTAG00000010799, ENSBTAG00000004018	278	244	16802	1.2385	1	0.999803	99.9995
INTERPRO	IPR018247:EF-Hand 1, calcium-binding site	3	0.980392	0.727858	ENSBTAG00000008868, ENSBTAG00000019926, ENSBTAG00000004018	278	155	16802	1.16978	1	0.999992	100
Annotation Cluster 10	Enrichment Score: 0.6165980527168499
Category	Term	Count	%	PValue	Genes	List Total	Pop Hits	Pop Total	Fold Enrichment	Bonferroni	Benjamini	FDR
INTERPRO	IPR000008:C2 calcium-dependent membrane targeting	6	1.96078	0.0941903	ENSBTAG00000009543, ENSBTAG00000019967, ENSBTAG00000005268, ENSBTAG00000032068, ENSBTAG00000004694, ENSBTAG00000020848	278	146	16802	2.48379	1	0.913457	75.6388
KEGG_PATHWAY	bta04750:Inflammatory mediator regulation of TRP channels	5	1.63399	0.135329	ENSBTAG00000005268, ENSBTAG00000032068, ENSBTAG00000031933, ENSBTAG00000021933, ENSBTAG00000020848	145	104	7583	2.51426	1	0.792413	83.1222
KEGG_PATHWAY	bta04921:Oxytocin signaling pathway	6	1.96078	0.165528	ENSBTAG00000031217, ENSBTAG00000010799, ENSBTAG00000005268, ENSBTAG00000032068, ENSBTAG00000020848, ENSBTAG00000008650	145	153	7583	2.05085	1	0.84142	89.0754
KEGG_PATHWAY	bta05231:Choline metabolism in cancer	4	1.30719	0.290308	ENSBTAG00000005268, ENSBTAG00000032068, ENSBTAG00000004018, ENSBTAG00000020848	145	99	7583	2.11299	1	0.915577	98.4944
KEGG_PATHWAY	bta04370:VEGF signaling pathway	3	0.980392	0.308992	ENSBTAG00000005268, ENSBTAG00000032068, ENSBTAG00000020848	145	59	7583	2.65915	1	0.914504	98.9137
KEGG_PATHWAY	bta04664:Fc epsilon RI signaling pathway	3	0.980392	0.364669	ENSBTAG00000005268, ENSBTAG00000032068, ENSBTAG00000020848	145	67	7583	2.34164	1	0.933198	99.6114
KEGG_PATHWAY	bta04611:Platelet activation	3	0.980392	0.699583	ENSBTAG00000005268, ENSBTAG00000032068, ENSBTAG00000020848	145	127	7583	1.23535	1	0.995178	100
Annotation Cluster 11	Enrichment Score: 0.5805821101049159
Category	Term	Count	%	PValue	Genes	List Total	Pop Hits	Pop Total	Fold Enrichment	Bonferroni	Benjamini	FDR
KEGG_PATHWAY	bta05202:Transcriptional misregulation in cancer	6	1.96078	0.235412	ENSBTAG00000010057, ENSBTAG00000015779, ENSBTAG00000039813, ENSBTAG00000020736, ENSBTAG00000020676, ENSBTAG00000044118	145	174	7583	1.80333	1	0.890437	96.2534
KEGG_PATHWAY	bta05330:Allograft rejection	3	0.980392	0.23833	ENSBTAG00000010057, ENSBTAG00000039813, ENSBTAG00000020736	145	49	7583	3.20183	1	0.882441	96.4247
KEGG_PATHWAY	bta05320:Autoimmune thyroid disease	3	0.980392	0.323032	ENSBTAG00000010057, ENSBTAG00000039813, ENSBTAG00000020736	145	61	7583	2.57196	1	0.917893	99.155
Annotation Cluster 12	Enrichment Score: 0.4858262605940348
Category	Term	Count	%	PValue	Genes	List Total	Pop Hits	Pop Total	Fold Enrichment	Bonferroni	Benjamini	FDR
GOTERM_MF_DIRECT	GO:0044212~transcription regulatory region DNA binding	6	1.96078	0.056121	ENSBTAG00000010144, ENSBTAG00000021438, ENSBTAG00000012636, ENSBTAG00000021008, ENSBTAG00000006103, ENSBTAG00000013249	234	116	13095	2.89456	0.999999	0.777247	52.4082
GOTERM_MF_DIRECT	GO:0003700~transcription factor activity, sequence-specific DNA binding	8	2.61438	0.71127	ENSBTAG00000021438, ENSBTAG00000025837, ENSBTAG00000001166, ENSBTAG00000012636, ENSBTAG00000021008, ENSBTAG00000044118, ENSBTAG00000013249, ENSBTAG00000010451	234	458	13095	0.977494	1	0.999997	100
GOTERM_MF_DIRECT	GO:0043565~sequence-specific DNA binding	5	1.63399	0.873698	ENSBTAG00000019114, ENSBTAG00000001166, ENSBTAG00000012636, ENSBTAG00000021008, ENSBTAG00000013249	234	350	13095	0.799451	1	1	100
Annotation Cluster 13	Enrichment Score: 0.4393818751552111
Category	Term	Count	%	PValue	Genes	List Total	Pop Hits	Pop Total	Fold Enrichment	Bonferroni	Benjamini	FDR
SMART	SM00028:TPR	4	1.30719	0.286317	ENSBTAG00000009372, ENSBTAG00000002782, ENSBTAG00000019971, ENSBTAG00000047483	144	114	8740	2.12963	1	0.975534	98.053
INTERPRO	IPR013026:Tetratricopeptide repeat-containing domain	4	1.30719	0.299323	ENSBTAG00000009372, ENSBTAG00000002782, ENSBTAG00000019971, ENSBTAG00000047483	278	116	16802	2.0841	1	0.99268	99.3766
INTERPRO	IPR019734:Tetratricopeptide repeat	4	1.30719	0.330913	ENSBTAG00000009372, ENSBTAG00000002782, ENSBTAG00000019971, ENSBTAG00000047483	278	123	16802	1.96549	1	0.994733	99.6773
INTERPRO	IPR011990:Tetratricopeptide-like helical	4	1.30719	0.616271	ENSBTAG00000009372, ENSBTAG00000002782, ENSBTAG00000019971, ENSBTAG00000047483	278	192	16802	1.25914	1	0.999877	99.9999
Annotation Cluster 14	Enrichment Score: 0.4316649798317191
Category	Term	Count	%	PValue	Genes	List Total	Pop Hits	Pop Total	Fold Enrichment	Bonferroni	Benjamini	FDR
UP_KEYWORDS	Metalloprotease	3	0.980392	0.261343	ENSBTAG00000002977, ENSBTAG00000009051, ENSBTAG00000020676	286	62	17808	3.01286	1	0.848148	97.4983
INTERPRO	IPR024079:Metallopeptidase, catalytic domain	3	0.980392	0.363314	ENSBTAG00000002977, ENSBTAG00000009051, ENSBTAG00000020676	278	77	16802	2.35476	1	0.996769	99.8411
GOTERM_MF_DIRECT	GO:0004222~metalloendopeptidase activity	3	0.980392	0.533963	ENSBTAG00000002977, ENSBTAG00000009051, ENSBTAG00000020676	234	100	13095	1.67885	1	0.999973	99.9945
Annotation Cluster 15	Enrichment Score: 0.415532267529327
Category	Term	Count	%	PValue	Genes	List Total	Pop Hits	Pop Total	Fold Enrichment	Bonferroni	Benjamini	FDR
UP_SEQ_FEATURE	domain:Protein kinase	4	1.30719	0.0937879	ENSBTAG00000004021, ENSBTAG00000007304, ENSBTAG00000021424, ENSBTAG00000019963	74	93	6267	3.64255	1	0.93724	72.2456
UP_SEQ_FEATURE	binding site:ATP	4	1.30719	0.158027	ENSBTAG00000004021, ENSBTAG00000007304, ENSBTAG00000021424, ENSBTAG00000019963	74	118	6267	2.87082	1	0.973391	89.3407
INTERPRO	IPR001245:Serine-threonine/tyrosine-protein kinase catalytic domain	5	1.63399	0.177233	ENSBTAG00000007636, ENSBTAG00000010444, ENSBTAG00000005828, ENSBTAG00000021424, ENSBTAG00000010167	278	133	16802	2.27214	1	0.974461	93.8259
INTERPRO	IPR011009:Protein kinase-like domain	12	3.92157	0.200627	ENSBTAG00000006084, ENSBTAG00000007636, ENSBTAG00000010444, ENSBTAG00000005828, ENSBTAG00000005838, ENSBTAG00000004021, ENSBTAG00000007304, ENSBTAG00000021424, ENSBTAG00000010167, ENSBTAG00000019963, ENSBTAG00000020848, ENSBTAG00000008650	278	500	16802	1.45053	1	0.976688	95.9098
UP_SEQ_FEATURE	active site:Proton acceptor	5	1.63399	0.208442	ENSBTAG00000004021, ENSBTAG00000007304, ENSBTAG00000021424, ENSBTAG00000011927, ENSBTAG00000019963	74	202	6267	2.09627	1	0.980603	95.2278
INTERPRO	IPR000719:Protein kinase, catalytic domain	11	3.59477	0.23382	ENSBTAG00000006084, ENSBTAG00000007636, ENSBTAG00000010444, ENSBTAG00000005828, ENSBTAG00000005838, ENSBTAG00000004021, ENSBTAG00000007304, ENSBTAG00000021424, ENSBTAG00000010167, ENSBTAG00000019963, ENSBTAG00000008650	278	462	16802	1.43902	1	0.986654	97.7674
GOTERM_BP_DIRECT	GO:0046777~protein autophosphorylation	4	1.30719	0.292466	ENSBTAG00000007636, ENSBTAG00000005838, ENSBTAG00000007304, ENSBTAG00000019963	224	117	13824	2.10989	1	0.999976	99.5308
UP_KEYWORDS	Kinase	10	3.26797	0.300237	ENSBTAG00000007636, ENSBTAG00000005828, ENSBTAG00000005838, ENSBTAG00000004021, ENSBTAG00000007304, ENSBTAG00000004018, ENSBTAG00000021424, ENSBTAG00000019963, ENSBTAG00000020848, ENSBTAG00000008650	286	452	17808	1.37756	1	0.864566	98.7052
UP_KEYWORDS	Serine/threonine-protein kinase	5	1.63399	0.445064	ENSBTAG00000005838, ENSBTAG00000004021, ENSBTAG00000007304, ENSBTAG00000019963, ENSBTAG00000008650	286	214	17808	1.45481	1	0.93102	99.9231
INTERPRO	IPR017441:Protein kinase, ATP binding site	7	2.28758	0.513851	ENSBTAG00000006084, ENSBTAG00000005828, ENSBTAG00000005838, ENSBTAG00000004021, ENSBTAG00000007304, ENSBTAG00000021424, ENSBTAG00000019963	278	348	16802	1.21572	1	0.999688	99.9966
UP_SEQ_FEATURE	nucleotide phosphate-binding region:ATP	4	1.30719	0.519916	ENSBTAG00000004021, ENSBTAG00000007304, ENSBTAG00000021424, ENSBTAG00000019963	74	235	6267	1.44152	1	0.999991	99.9929
INTERPRO	IPR008271:Serine/threonine-protein kinase, active site	6	1.96078	0.525698	ENSBTAG00000006084, ENSBTAG00000005838, ENSBTAG00000004021, ENSBTAG00000007304, ENSBTAG00000019963, ENSBTAG00000008650	278	291	16802	1.24616	1	0.999712	99.9976
GOTERM_MF_DIRECT	GO:0004674~protein serine/threonine kinase activity	5	1.63399	0.527093	ENSBTAG00000006084, ENSBTAG00000007636, ENSBTAG00000005838, ENSBTAG00000007304, ENSBTAG00000008650	234	213	13095	1.31365	1	0.999992	99.9934
SMART	SM00220:S_TKc	6	1.96078	0.653775	ENSBTAG00000006084, ENSBTAG00000005838, ENSBTAG00000004021, ENSBTAG00000007304, ENSBTAG00000019963, ENSBTAG00000008650	144	338	8740	1.07742	1	0.999955	99.9996
UP_KEYWORDS	Transferase	15	4.90196	0.809069	ENSBTAG00000007636, ENSBTAG00000009374, ENSBTAG00000005828, ENSBTAG00000005838, ENSBTAG00000004021, ENSBTAG00000004781, ENSBTAG00000006085, ENSBTAG00000004371, ENSBTAG00000007304, ENSBTAG00000004018, ENSBTAG00000021859, ENSBTAG00000021424, ENSBTAG00000020848, ENSBTAG00000019963, ENSBTAG00000008650	286	1062	17808	0.87946	1	0.991739	100
UP_KEYWORDS	ATP-binding	11	3.59477	0.876765	ENSBTAG00000010444, ENSBTAG00000005828, ENSBTAG00000005838, ENSBTAG00000004021, ENSBTAG00000007304, ENSBTAG00000004018, ENSBTAG00000021424, ENSBTAG00000010167, ENSBTAG00000019963, ENSBTAG00000017644, ENSBTAG00000008650	286	848	17808	0.807692	1	0.996239	100
UP_KEYWORDS	Nucleotide-binding	12	3.92157	0.974097	ENSBTAG00000010444, ENSBTAG00000005828, ENSBTAG00000005838, ENSBTAG00000004021, ENSBTAG00000015368, ENSBTAG00000007304, ENSBTAG00000004018, ENSBTAG00000021424, ENSBTAG00000010167, ENSBTAG00000019963, ENSBTAG00000017644, ENSBTAG00000008650	286	1124	17808	0.664759	1	0.99988	100
GOTERM_MF_DIRECT	GO:0005524~ATP binding	14	4.57516	0.987381	ENSBTAG00000007636, ENSBTAG00000005828, ENSBTAG00000005838, ENSBTAG00000004021, ENSBTAG00000020422, ENSBTAG00000010167, ENSBTAG00000006084, ENSBTAG00000010444, ENSBTAG00000007304, ENSBTAG00000004018, ENSBTAG00000021424, ENSBTAG00000019963, ENSBTAG00000008650, ENSBTAG00000017644	234	1224	13095	0.640083	1	1	100
Annotation Cluster 16	Enrichment Score: 0.40062643644027934
Category	Term	Count	%	PValue	Genes	List Total	Pop Hits	Pop Total	Fold Enrichment	Bonferroni	Benjamini	FDR
KEGG_PATHWAY	bta04914:Progesterone-mediated oocyte maturation	4	1.30719	0.233786	ENSBTAG00000004021, ENSBTAG00000019971, ENSBTAG00000020848, ENSBTAG00000027991	145	88	7583	2.37712	1	0.900086	96.1548
KEGG_PATHWAY	bta04110:Cell cycle	4	1.30719	0.42513	ENSBTAG00000019645, ENSBTAG00000004021, ENSBTAG00000019971, ENSBTAG00000027991	145	125	7583	1.67349	1	0.958931	99.8857
KEGG_PATHWAY	bta04114:Oocyte meiosis	3	0.980392	0.632091	ENSBTAG00000004021, ENSBTAG00000019971, ENSBTAG00000027991	145	112	7583	1.4008	1	0.991813	99.9995
Annotation Cluster 17	Enrichment Score: 0.39594491334197257
Category	Term	Count	%	PValue	Genes	List Total	Pop Hits	Pop Total	Fold Enrichment	Bonferroni	Benjamini	FDR
GOTERM_CC_DIRECT	GO:0030054~cell junction	6	1.96078	0.2885	ENSBTAG00000017743, ENSBTAG00000009156, ENSBTAG00000009338, ENSBTAG00000015509, ENSBTAG00000019595, ENSBTAG00000021426	261	212	15461	1.67653	1	0.99993	98.7074
UP_KEYWORDS	Synapse	4	1.30719	0.380229	ENSBTAG00000009156, ENSBTAG00000009338, ENSBTAG00000019595, ENSBTAG00000021426	286	138	17808	1.8048	1	0.899374	99.7047
UP_KEYWORDS	Cell junction	5	1.63399	0.591526	ENSBTAG00000009156, ENSBTAG00000009338, ENSBTAG00000013918, ENSBTAG00000019595, ENSBTAG00000021426	286	257	17808	1.2114	1	0.964654	99.9982
Annotation Cluster 18	Enrichment Score: 0.34442599596816303
Category	Term	Count	%	PValue	Genes	List Total	Pop Hits	Pop Total	Fold Enrichment	Bonferroni	Benjamini	FDR
GOTERM_BP_DIRECT	GO:0006412~translation	5	1.63399	0.302192	ENSBTAG00000038896, ENSBTAG00000025666, ENSBTAG00000031786, ENSBTAG00000047787, ENSBTAG00000019350	224	172	13824	1.79402	1	0.999967	99.6214
GOTERM_CC_DIRECT	GO:0005840~ribosome	3	0.980392	0.304998	ENSBTAG00000038896, ENSBTAG00000031786, ENSBTAG00000047787	261	66	15461	2.69262	1	0.999888	99.0421
UP_KEYWORDS	Ribonucleoprotein	5	1.63399	0.483334	ENSBTAG00000038896, ENSBTAG00000025666, ENSBTAG00000031786, ENSBTAG00000011396, ENSBTAG00000047787	286	224	17808	1.38986	1	0.941844	99.9678
UP_KEYWORDS	Ribosomal protein	4	1.30719	0.505737	ENSBTAG00000038896, ENSBTAG00000025666, ENSBTAG00000031786, ENSBTAG00000047787	286	168	17808	1.48252	1	0.948165	99.9812
GOTERM_MF_DIRECT	GO:0003735~structural constituent of ribosome	5	1.63399	0.523484	ENSBTAG00000038896, ENSBTAG00000025666, ENSBTAG00000031786, ENSBTAG00000047787, ENSBTAG00000019350	234	212	13095	1.31985	1	0.999996	99.9927
KEGG_PATHWAY	bta03010:Ribosome	3	0.980392	0.727425	ENSBTAG00000038896, ENSBTAG00000025666, ENSBTAG00000031786	145	134	7583	1.17082	1	0.996382	100
Annotation Cluster 19	Enrichment Score: 0.3212559708777934
Category	Term	Count	%	PValue	Genes	List Total	Pop Hits	Pop Total	Fold Enrichment	Bonferroni	Benjamini	FDR
SMART	SM00034:CLECT	3	0.980392	0.423808	ENSBTAG00000019884, ENSBTAG00000025101, ENSBTAG00000017895	144	88	8740	2.06913	1	0.996295	99.84
INTERPRO	IPR001304:C-type lectin	3	0.980392	0.4385	ENSBTAG00000019884, ENSBTAG00000025101, ENSBTAG00000017895	278	90	16802	2.01463	1	0.998865	99.9736
INTERPRO	IPR016186:C-type lectin-like	3	0.980392	0.508616	ENSBTAG00000019884, ENSBTAG00000025101, ENSBTAG00000017895	278	103	16802	1.76035	1	0.99971	99.9961
INTERPRO	IPR016187:C-type lectin fold	3	0.980392	0.548842	ENSBTAG00000019884, ENSBTAG00000025101, ENSBTAG00000017895	278	111	16802	1.63348	1	0.999797	99.9988
Annotation Cluster 20	Enrichment Score: 0.2570073508039489
Category	Term	Count	%	PValue	Genes	List Total	Pop Hits	Pop Total	Fold Enrichment	Bonferroni	Benjamini	FDR
UP_SEQ_FEATURE	transmembrane region	16	5.22876	0.521495	ENSBTAG00000021932, ENSBTAG00000011931, ENSBTAG00000013918, ENSBTAG00000030367, ENSBTAG00000006085, ENSBTAG00000020663, ENSBTAG00000002977, ENSBTAG00000010242, ENSBTAG00000032908, ENSBTAG00000020853, ENSBTAG00000007348, ENSBTAG00000020664, ENSBTAG00000020736, ENSBTAG00000007650, ENSBTAG00000014411, ENSBTAG00000004019	74	1269	6267	1.06779	1	0.999983	99.9932
UP_SEQ_FEATURE	topological domain:Cytoplasmic	10	3.26797	0.532824	ENSBTAG00000006085, ENSBTAG00000002977, ENSBTAG00000020853, ENSBTAG00000010242, ENSBTAG00000007348, ENSBTAG00000011931, ENSBTAG00000013918, ENSBTAG00000020736, ENSBTAG00000007650, ENSBTAG00000004019	74	760	6267	1.11433	1	0.99996	99.995
UP_SEQ_FEATURE	topological domain:Extracellular	7	2.28758	0.609739	ENSBTAG00000002977, ENSBTAG00000020853, ENSBTAG00000007348, ENSBTAG00000011931, ENSBTAG00000013918, ENSBTAG00000020736, ENSBTAG00000007650	74	540	6267	1.09782	1	0.999988	99.9995
Annotation Cluster 21	Enrichment Score: 0.2313120302164939
Category	Term	Count	%	PValue	Genes	List Total	Pop Hits	Pop Total	Fold Enrichment	Bonferroni	Benjamini	FDR
GOTERM_BP_DIRECT	GO:0006281~DNA repair	3	0.980392	0.542066	ENSBTAG00000009372, ENSBTAG00000004021, ENSBTAG00000002798	224	112	13824	1.65306	1	0.999999	99.9994
UP_KEYWORDS	DNA repair	3	0.980392	0.584011	ENSBTAG00000009372, ENSBTAG00000004021, ENSBTAG00000002798	286	122	17808	1.53112	1	0.967509	99.9977
UP_KEYWORDS	DNA damage	3	0.980392	0.639132	ENSBTAG00000009372, ENSBTAG00000004021, ENSBTAG00000002798	286	135	17808	1.38368	1	0.973833	99.9996
Annotation Cluster 22	Enrichment Score: 0.2024951468018578
Category	Term	Count	%	PValue	Genes	List Total	Pop Hits	Pop Total	Fold Enrichment	Bonferroni	Benjamini	FDR
UP_KEYWORDS	Cell cycle	5	1.63399	0.507207	ENSBTAG00000019645, ENSBTAG00000004021, ENSBTAG00000019883, ENSBTAG00000021869, ENSBTAG00000010167	286	231	17808	1.34774	1	0.944961	99.9819
UP_KEYWORDS	Cell division	3	0.980392	0.69543	ENSBTAG00000004021, ENSBTAG00000019883, ENSBTAG00000010167	286	150	17808	1.24531	1	0.980084	99.9999
GOTERM_BP_DIRECT	GO:0051301~cell division	3	0.980392	0.699964	ENSBTAG00000004021, ENSBTAG00000019883, ENSBTAG00000010167	224	150	13824	1.23429	1	1	100
Annotation Cluster 23	Enrichment Score: 0.19492375968911507
Category	Term	Count	%	PValue	Genes	List Total	Pop Hits	Pop Total	Fold Enrichment	Bonferroni	Benjamini	FDR
GOTERM_MF_DIRECT	GO:0003677~DNA binding	14	4.57516	0.351421	ENSBTAG00000005311, ENSBTAG00000021931, ENSBTAG00000019645, ENSBTAG00000009372, ENSBTAG00000004004, ENSBTAG00000020422, ENSBTAG00000021008, ENSBTAG00000004781, ENSBTAG00000010451, ENSBTAG00000018656, ENSBTAG00000021869, ENSBTAG00000015146, ENSBTAG00000046992, ENSBTAG00000025882	234	640	13095	1.22416	1	0.999785	99.6175
UP_KEYWORDS	DNA-binding	12	3.92157	0.747522	ENSBTAG00000018656, ENSBTAG00000021438, ENSBTAG00000019114, ENSBTAG00000021931, ENSBTAG00000019645, ENSBTAG00000001166, ENSBTAG00000011384, ENSBTAG00000021869, ENSBTAG00000015146, ENSBTAG00000046992, ENSBTAG00000002798, ENSBTAG00000025882	286	806	17808	0.927033	1	0.98507	100
UP_KEYWORDS	Nucleus	22	7.18954	0.990323	ENSBTAG00000014697, ENSBTAG00000005311, ENSBTAG00000021931, ENSBTAG00000035587, ENSBTAG00000009372, ENSBTAG00000019645, ENSBTAG00000004021, ENSBTAG00000020422, ENSBTAG00000003386, ENSBTAG00000024723, ENSBTAG00000018656, ENSBTAG00000021438, ENSBTAG00000031146, ENSBTAG00000001166, ENSBTAG00000011384, ENSBTAG00000019883, ENSBTAG00000007304, ENSBTAG00000021869, ENSBTAG00000015146, ENSBTAG00000046992,…	286	2019	17808	0.678478	1	0.999977	100
Annotation Cluster 24	Enrichment Score: 0.16958137452492553
Category	Term	Count	%	PValue	Genes	List Total	Pop Hits	Pop Total	Fold Enrichment	Bonferroni	Benjamini	FDR
INTERPRO	IPR001841:Zinc finger, RING-type	6	1.96078	0.408488	ENSBTAG00000015779, ENSBTAG00000020850, ENSBTAG00000008466, ENSBTAG00000030367, ENSBTAG00000020119, ENSBTAG00000026754	278	253	16802	1.43333	1	0.998488	99.9444
SMART	SM00184:RING	4	1.30719	0.672693	ENSBTAG00000015779, ENSBTAG00000030367, ENSBTAG00000020119, ENSBTAG00000026754	144	210	8740	1.15608	1	0.999946	99.9998
INTERPRO	IPR017907:Zinc finger, RING-type, conserved site	3	0.980392	0.685997	ENSBTAG00000015779, ENSBTAG00000030367, ENSBTAG00000026754	278	143	16802	1.26795	1	0.999977	100
GOTERM_MF_DIRECT	GO:0004842~ubiquitin-protein transferase activity	3	0.980392	0.851256	ENSBTAG00000020850, ENSBTAG00000020119, ENSBTAG00000026754	234	188	13095	0.893003	1	1	100
INTERPRO	IPR013083:Zinc finger, RING/FYVE/PHD-type	5	1.63399	0.884534	ENSBTAG00000015779, ENSBTAG00000020850, ENSBTAG00000030367, ENSBTAG00000020119, ENSBTAG00000026754	278	387	16802	0.780864	1	1	100
Annotation Cluster 25	Enrichment Score: 0.15877684678492968
Category	Term	Count	%	PValue	Genes	List Total	Pop Hits	Pop Total	Fold Enrichment	Bonferroni	Benjamini	FDR
INTERPRO	IPR001611:Leucine-rich repeat	5	1.63399	0.551051	ENSBTAG00000009338, ENSBTAG00000012481, ENSBTAG00000006024, ENSBTAG00000002661, ENSBTAG00000016549	278	237	16802	1.27508	1	0.999767	99.9989
UP_KEYWORDS	Leucine-rich repeat	3	0.980392	0.731956	ENSBTAG00000009338, ENSBTAG00000006024, ENSBTAG00000002661	286	161	17808	1.16023	1	0.983363	100
SMART	SM00369:LRR_TYP	3	0.980392	0.756736	ENSBTAG00000009338, ENSBTAG00000006024, ENSBTAG00000002661	144	165	8740	1.10354	1	0.999983	100
INTERPRO	IPR003591:Leucine-rich repeat, typical subtype	3	0.980392	0.759052	ENSBTAG00000009338, ENSBTAG00000006024, ENSBTAG00000002661	278	165	16802	1.09889	1	0.999996	100
Annotation Cluster 26	Enrichment Score: 0.13327304315022398
Category	Term	Count	%	PValue	Genes	List Total	Pop Hits	Pop Total	Fold Enrichment	Bonferroni	Benjamini	FDR
INTERPRO	IPR011993:Pleckstrin homology-like domain	7	2.28758	0.604779	ENSBTAG00000046988, ENSBTAG00000017289, ENSBTAG00000015352, ENSBTAG00000019967, ENSBTAG00000003490, ENSBTAG00000001082, ENSBTAG00000013401	278	382	16802	1.10752	1	0.999864	99.9998
INTERPRO	IPR001849:Pleckstrin homology domain	4	1.30719	0.747358	ENSBTAG00000017289, ENSBTAG00000019967, ENSBTAG00000003490, ENSBTAG00000013401	278	235	16802	1.02875	1	0.999995	100
SMART	SM00233:PH	3	0.980392	0.881161	ENSBTAG00000017289, ENSBTAG00000019967, ENSBTAG00000013401	144	221	8740	0.823906	1	1	100
Annotation Cluster 27	Enrichment Score: 0.11365296694736261
Category	Term	Count	%	PValue	Genes	List Total	Pop Hits	Pop Total	Fold Enrichment	Bonferroni	Benjamini	FDR
SMART	SM00225:BTB	3	0.980392	0.747644	ENSBTAG00000020854, ENSBTAG00000016754, ENSBTAG00000027064	144	162	8740	1.12397	1	0.999988	100
INTERPRO	IPR000210:BTB/POZ-like	3	0.980392	0.764908	ENSBTAG00000020854, ENSBTAG00000016754, ENSBTAG00000027064	278	167	16802	1.08573	1	0.999996	100
INTERPRO	IPR011333:BTB/POZ fold	3	0.980392	0.797512	ENSBTAG00000020854, ENSBTAG00000016754, ENSBTAG00000027064	278	179	16802	1.01294	1	0.999998	100
Annotation Cluster 28	Enrichment Score: 0.07419022536506059
Category	Term	Count	%	PValue	Genes	List Total	Pop Hits	Pop Total	Fold Enrichment	Bonferroni	Benjamini	FDR
UP_KEYWORDS	ANK repeat	3	0.980392	0.822125	ENSBTAG00000011762, ENSBTAG00000027064, ENSBTAG00000010167	286	195	17808	0.957934	1	0.992676	100
SMART	SM00248:ANK	3	0.980392	0.837367	ENSBTAG00000011762, ENSBTAG00000027064, ENSBTAG00000010167	144	197	8740	0.924281	1	0.999998	100
INTERPRO	IPR002110:Ankyrin repeat	3	0.980392	0.849002	ENSBTAG00000011762, ENSBTAG00000027064, ENSBTAG00000010167	278	202	16802	0.897607	1	1	100
INTERPRO	IPR020683:Ankyrin repeat-containing domain	3	0.980392	0.863926	ENSBTAG00000011762, ENSBTAG00000027064, ENSBTAG00000010167	278	210	16802	0.863412	1	1	100
Annotation Cluster 29	Enrichment Score: 0.05779609242273699
Category	Term	Count	%	PValue	Genes	List Total	Pop Hits	Pop Total	Fold Enrichment	Bonferroni	Benjamini	FDR
INTERPRO	IPR013087:Zinc finger C2H2-type/integrase DNA-binding domain	6	1.96078	0.809626	ENSBTAG00000021438, ENSBTAG00000020854, ENSBTAG00000012636, ENSBTAG00000020861, ENSBTAG00000021008, ENSBTAG00000010130	278	410	16802	0.884471	1	0.999999	100
SMART	SM00355:ZnF_C2H2	6	1.96078	0.88878	ENSBTAG00000021438, ENSBTAG00000020854, ENSBTAG00000012636, ENSBTAG00000020861, ENSBTAG00000021008, ENSBTAG00000010130	144	469	8740	0.776475	1	0.999999	100
INTERPRO	IPR015880:Zinc finger, C2H2-like	6	1.96078	0.889378	ENSBTAG00000021438, ENSBTAG00000020854, ENSBTAG00000012636, ENSBTAG00000020861, ENSBTAG00000021008, ENSBTAG00000010130	278	469	16802	0.773205	1	1	100
INTERPRO	IPR007087:Zinc finger, C2H2	6	1.96078	0.917594	ENSBTAG00000021438, ENSBTAG00000020854, ENSBTAG00000012636, ENSBTAG00000020861, ENSBTAG00000021008, ENSBTAG00000010130	278	499	16802	0.72672	1	1	100
Annotation Cluster 30	Enrichment Score: 0.05608833252824155
Category	Term	Count	%	PValue	Genes	List Total	Pop Hits	Pop Total	Fold Enrichment	Bonferroni	Benjamini	FDR
UP_KEYWORDS	Immunoglobulin domain	3	0.980392	0.702363	ENSBTAG00000005828, ENSBTAG00000006024, ENSBTAG00000002661	286	152	17808	1.22893	1	0.980066	100
INTERPRO	IPR007110:Immunoglobulin-like domain	4	1.30719	0.976094	ENSBTAG00000005828, ENSBTAG00000011446, ENSBTAG00000006024, ENSBTAG00000002661	278	435	16802	0.55576	1	1	100
INTERPRO	IPR013783:Immunoglobulin-like fold	5	1.63399	0.990106	ENSBTAG00000005828, ENSBTAG00000011446, ENSBTAG00000006024, ENSBTAG00000002661, ENSBTAG00000019595	278	599	16802	0.504498	1	1	100
Annotation Cluster 31	Enrichment Score: 0.053643147526081736
Category	Term	Count	%	PValue	Genes	List Total	Pop Hits	Pop Total	Fold Enrichment	Bonferroni	Benjamini	FDR
UP_KEYWORDS	Repressor	3	0.980392	0.677515	ENSBTAG00000003386, ENSBTAG00000021869, ENSBTAG00000024723	286	145	17808	1.28826	1	0.977685	99.9999
UP_KEYWORDS	Transcription	8	2.61438	0.931746	ENSBTAG00000021438, ENSBTAG00000005311, ENSBTAG00000019645, ENSBTAG00000011384, ENSBTAG00000003386, ENSBTAG00000004781, ENSBTAG00000021869, ENSBTAG00000024723	286	695	17808	0.716728	1	0.99913	100
UP_KEYWORDS	Transcription regulation	6	1.96078	0.977111	ENSBTAG00000021438, ENSBTAG00000019645, ENSBTAG00000011384, ENSBTAG00000003386, ENSBTAG00000021869, ENSBTAG00000024723	286	638	17808	0.585571	1	0.999899	100
GOTERM_BP_DIRECT	GO:0006351~transcription, DNA-templated	5	1.63399	0.989161	ENSBTAG00000021438, ENSBTAG00000019645, ENSBTAG00000021008, ENSBTAG00000021869, ENSBTAG00000024723	224	603	13824	0.511727	1	1	100
Annotation Cluster 32	Enrichment Score: 0.049522460908453074
Category	Term	Count	%	PValue	Genes	List Total	Pop Hits	Pop Total	Fold Enrichment	Bonferroni	Benjamini	FDR
UP_SEQ_FEATURE	transit peptide:Mitochondrion	4	1.30719	0.745797	ENSBTAG00000004371, ENSBTAG00000006934, ENSBTAG00000006429, ENSBTAG00000024723	74	329	6267	1.02966	1	1	100
UP_KEYWORDS	Transit peptide	3	0.980392	0.971235	ENSBTAG00000004371, ENSBTAG00000006934, ENSBTAG00000006429	286	333	17808	0.560953	1	0.999863	100
UP_KEYWORDS	Mitochondrion	6	1.96078	0.98059	ENSBTAG00000011918, ENSBTAG00000004371, ENSBTAG00000006934, ENSBTAG00000006429, ENSBTAG00000024723, ENSBTAG00000019350	286	653	17808	0.57212	1	0.999922	100

## Sheet: Kenana
Annotation Cluster 1	Enrichment Score: 5.42327665035526
Category	Term	Count	%	PValue	Genes	List Total	Pop Hits	Pop Total	Fold Enrichment	Bonferroni	Benjamini	FDR
SMART	SM00217:WAP	7	3.48259	6.54893e-09	ENSBTAG00000030624, ENSBTAG00000046375, ENSBTAG00000039446, ENSBTAG00000014329, ENSBTAG00000020813, ENSBTAG00000039028, ENSBTAG00000004148	78	18	8740	43.5755	4.71523e-07	4.71523e-07	6.81663e-06
INTERPRO	IPR008197:Whey acidic protein-type 4-disulphide core	7	3.48259	6.17865e-08	ENSBTAG00000030624, ENSBTAG00000046375, ENSBTAG00000039446, ENSBTAG00000014329, ENSBTAG00000020813, ENSBTAG00000039028, ENSBTAG00000004148	179	21	16802	31.2886	2.07601e-05	1.03801e-05	8.39911e-05
GOTERM_MF_DIRECT	GO:0030414~peptidase inhibitor activity	6	2.98507	2.8346e-06	ENSBTAG00000030624, ENSBTAG00000046375, ENSBTAG00000039446, ENSBTAG00000014329, ENSBTAG00000020813, ENSBTAG00000039028	147	21	13095	25.4519	0.000552595	0.000276336	0.00353809
GOTERM_CC_DIRECT	GO:0005576~extracellular region	9	4.47761	0.176741	ENSBTAG00000030624, ENSBTAG00000046375, ENSBTAG00000017121, ENSBTAG00000039446, ENSBTAG00000019951, ENSBTAG00000014329, ENSBTAG00000020813, ENSBTAG00000039028, ENSBTAG00000004019	167	505	15461	1.64996	1	0.999053	90.8675
Annotation Cluster 2	Enrichment Score: 5.127089038574454
Category	Term	Count	%	PValue	Genes	List Total	Pop Hits	Pop Total	Fold Enrichment	Bonferroni	Benjamini	FDR
GOTERM_BP_DIRECT	GO:0007166~cell surface receptor signaling pathway	16	7.9602	2.25291e-11	ENSBTAG00000025068, ENSBTAG00000015983, ENSBTAG00000039315, ENSBTAG00000038485, ENSBTAG00000038227, ENSBTAG00000011931, ENSBTAG00000038868, ENSBTAG00000006198, ENSBTAG00000032798, ENSBTAG00000032799, ENSBTAG00000032801, ENSBTAG00000037959, ENSBTAG00000038672, ENSBTAG00000046970, ENSBTAG00000048109, ENSBTAG00000010578	136	153	13824	10.6298	1.1197e-08	1.1197e-08	3.24154e-08
UP_KEYWORDS	Olfaction	29	14.4279	8.40527e-09	ENSBTAG00000037842, ENSBTAG00000025068, ENSBTAG00000015983, ENSBTAG00000047733, ENSBTAG00000038485, ENSBTAG00000038868, ENSBTAG00000032798, ENSBTAG00000032799, ENSBTAG00000047920, ENSBTAG00000046970, ENSBTAG00000037959, ENSBTAG00000048109, ENSBTAG00000024798, ENSBTAG00000038643, ENSBTAG00000039315, ENSBTAG00000047980, ENSBTAG00000021621, ENSBTAG00000038227, ENSBTAG00000006198, ENSBTAG00000047825,…	185	780	17808	3.57888	1.19355e-06	1.19355e-06	9.94205e-06
UP_KEYWORDS	Sensory transduction	30	14.9254	1.13517e-08	ENSBTAG00000037842, ENSBTAG00000025068, ENSBTAG00000015983, ENSBTAG00000047733, ENSBTAG00000038485, ENSBTAG00000038868, ENSBTAG00000032798, ENSBTAG00000032799, ENSBTAG00000047920, ENSBTAG00000046970, ENSBTAG00000037959, ENSBTAG00000048109, ENSBTAG00000024798, ENSBTAG00000038643, ENSBTAG00000039315, ENSBTAG00000047980, ENSBTAG00000021621, ENSBTAG00000038227, ENSBTAG00000006198, ENSBTAG00000047825,…	185	843	17808	3.4256	1.61194e-06	8.0597e-07	1.34272e-05
INTERPRO	IPR000725:Olfactory receptor	29	14.4279	1.37339e-08	ENSBTAG00000037842, ENSBTAG00000025068, ENSBTAG00000015983, ENSBTAG00000047733, ENSBTAG00000038485, ENSBTAG00000038868, ENSBTAG00000032798, ENSBTAG00000032799, ENSBTAG00000047920, ENSBTAG00000046970, ENSBTAG00000037959, ENSBTAG00000048109, ENSBTAG00000024798, ENSBTAG00000038643, ENSBTAG00000039315, ENSBTAG00000047980, ENSBTAG00000021621, ENSBTAG00000038227, ENSBTAG00000006198, ENSBTAG00000047825,…	179	780	16802	3.48989	4.61458e-06	4.61458e-06	1.86695e-05
GOTERM_MF_DIRECT	GO:0004984~olfactory receptor activity	29	14.4279	3.06447e-08	ENSBTAG00000037842, ENSBTAG00000025068, ENSBTAG00000015983, ENSBTAG00000047733, ENSBTAG00000038485, ENSBTAG00000038868, ENSBTAG00000032798, ENSBTAG00000032799, ENSBTAG00000047920, ENSBTAG00000046970, ENSBTAG00000037959, ENSBTAG00000048109, ENSBTAG00000024798, ENSBTAG00000038643, ENSBTAG00000039315, ENSBTAG00000047980, ENSBTAG00000021621, ENSBTAG00000038227, ENSBTAG00000006198, ENSBTAG00000047825,…	147	780	13095	3.31201	5.97569e-06	5.97569e-06	3.82506e-05
UP_KEYWORDS	G-protein coupled receptor	30	14.9254	1.24945e-06	ENSBTAG00000037842, ENSBTAG00000025068, ENSBTAG00000015983, ENSBTAG00000047733, ENSBTAG00000038485, ENSBTAG00000038868, ENSBTAG00000032798, ENSBTAG00000032799, ENSBTAG00000047920, ENSBTAG00000046970, ENSBTAG00000037959, ENSBTAG00000048109, ENSBTAG00000024798, ENSBTAG00000007996, ENSBTAG00000038643, ENSBTAG00000039315, ENSBTAG00000047980, ENSBTAG00000021621, ENSBTAG00000038227, ENSBTAG00000006198,…	185	1053	17808	2.74243	0.000177406	5.91388e-05	0.00147788
INTERPRO	IPR000276:G protein-coupled receptor, rhodopsin-like	30	14.9254	1.90627e-06	ENSBTAG00000037842, ENSBTAG00000025068, ENSBTAG00000015983, ENSBTAG00000047733, ENSBTAG00000038485, ENSBTAG00000038868, ENSBTAG00000032798, ENSBTAG00000032799, ENSBTAG00000047920, ENSBTAG00000046970, ENSBTAG00000037959, ENSBTAG00000048109, ENSBTAG00000024798, ENSBTAG00000007996, ENSBTAG00000038643, ENSBTAG00000039315, ENSBTAG00000047980, ENSBTAG00000021621, ENSBTAG00000038227, ENSBTAG00000006198,…	179	1051	16802	2.67933	0.000640302	0.00021348	0.00259131
INTERPRO	IPR017452:GPCR, rhodopsin-like, 7TM	30	14.9254	2.57213e-06	ENSBTAG00000037842, ENSBTAG00000025068, ENSBTAG00000015983, ENSBTAG00000047733, ENSBTAG00000038485, ENSBTAG00000038868, ENSBTAG00000032798, ENSBTAG00000032799, ENSBTAG00000047920, ENSBTAG00000046970, ENSBTAG00000037959, ENSBTAG00000048109, ENSBTAG00000024798, ENSBTAG00000007996, ENSBTAG00000038643, ENSBTAG00000039315, ENSBTAG00000047980, ENSBTAG00000021621, ENSBTAG00000038227, ENSBTAG00000006198,…	179	1067	16802	2.63915	0.000863863	0.000216036	0.00349643
UP_KEYWORDS	Transducer	30	14.9254	2.92267e-06	ENSBTAG00000037842, ENSBTAG00000025068, ENSBTAG00000015983, ENSBTAG00000047733, ENSBTAG00000038485, ENSBTAG00000038868, ENSBTAG00000032798, ENSBTAG00000032799, ENSBTAG00000047920, ENSBTAG00000046970, ENSBTAG00000037959, ENSBTAG00000048109, ENSBTAG00000024798, ENSBTAG00000007996, ENSBTAG00000038643, ENSBTAG00000039315, ENSBTAG00000047980, ENSBTAG00000021621, ENSBTAG00000038227, ENSBTAG00000006198,…	185	1099	17808	2.62765	0.000414934	0.00010375	0.00345699
KEGG_PATHWAY	bta04740:Olfactory transduction	30	14.9254	3.47868e-06	ENSBTAG00000037842, ENSBTAG00000025068, ENSBTAG00000015983, ENSBTAG00000047733, ENSBTAG00000038485, ENSBTAG00000038868, ENSBTAG00000032798, ENSBTAG00000032799, ENSBTAG00000047920, ENSBTAG00000046970, ENSBTAG00000037959, ENSBTAG00000048109, ENSBTAG00000024798, ENSBTAG00000038643, ENSBTAG00000039785, ENSBTAG00000039315, ENSBTAG00000047980, ENSBTAG00000021621, ENSBTAG00000038227, ENSBTAG00000006198,…	88	1062	7583	2.43419	0.000337376	0.000337376	0.00383889
GOTERM_MF_DIRECT	GO:0004930~G-protein coupled receptor activity	28	13.9303	3.82338e-06	ENSBTAG00000037842, ENSBTAG00000025068, ENSBTAG00000015983, ENSBTAG00000047733, ENSBTAG00000038485, ENSBTAG00000038868, ENSBTAG00000032798, ENSBTAG00000032799, ENSBTAG00000047920, ENSBTAG00000046970, ENSBTAG00000037959, ENSBTAG00000048109, ENSBTAG00000024798, ENSBTAG00000039315, ENSBTAG00000047980, ENSBTAG00000021621, ENSBTAG00000038227, ENSBTAG00000006198, ENSBTAG00000047825, ENSBTAG00000039120,…	147	932	13095	2.67627	0.000745283	0.000248489	0.00477224
UP_KEYWORDS	Cell membrane	36	17.9104	1.24093e-05	ENSBTAG00000037842, ENSBTAG00000025068, ENSBTAG00000015983, ENSBTAG00000047733, ENSBTAG00000038485, ENSBTAG00000000460, ENSBTAG00000011931, ENSBTAG00000038868, ENSBTAG00000032798, ENSBTAG00000032799, ENSBTAG00000047920, ENSBTAG00000046970, ENSBTAG00000037959, ENSBTAG00000048109, ENSBTAG00000024798, ENSBTAG00000038643, ENSBTAG00000017279, ENSBTAG00000047980, ENSBTAG00000039315, ENSBTAG00000038227,…	185	1581	17808	2.19187	0.00176058	0.000352363	0.0146771
GOTERM_CC_DIRECT	GO:0005887~integral component of plasma membrane	23	11.4428	6.70484e-05	ENSBTAG00000025068, ENSBTAG00000038643, ENSBTAG00000015983, ENSBTAG00000039315, ENSBTAG00000038485, ENSBTAG00000038227, ENSBTAG00000005154, ENSBTAG00000011931, ENSBTAG00000006198, ENSBTAG00000038868, ENSBTAG00000045695, ENSBTAG00000032798, ENSBTAG00000032799, ENSBTAG00000032801, ENSBTAG00000032719, ENSBTAG00000037959, ENSBTAG00000038672, ENSBTAG00000046970, ENSBTAG00000048109, ENSBTAG00000002799,…	167	820	15461	2.59678	0.0119303	0.0119303	0.0824787
UP_KEYWORDS	Receptor	31	15.4229	0.000218872	ENSBTAG00000037842, ENSBTAG00000025068, ENSBTAG00000015983, ENSBTAG00000047733, ENSBTAG00000038485, ENSBTAG00000038868, ENSBTAG00000032798, ENSBTAG00000032799, ENSBTAG00000047920, ENSBTAG00000046970, ENSBTAG00000037959, ENSBTAG00000048109, ENSBTAG00000024798, ENSBTAG00000007996, ENSBTAG00000038643, ENSBTAG00000039315, ENSBTAG00000047980, ENSBTAG00000007636, ENSBTAG00000021621, ENSBTAG00000038227,…	185	1461	17808	2.04247	0.0306051	0.00516714	0.258583
GOTERM_BP_DIRECT	GO:0007186~G-protein coupled receptor signaling pathway	17	8.45771	0.00256959	ENSBTAG00000025068, ENSBTAG00000015983, ENSBTAG00000039315, ENSBTAG00000038485, ENSBTAG00000038227, ENSBTAG00000006198, ENSBTAG00000038868, ENSBTAG00000032798, ENSBTAG00000032799, ENSBTAG00000032801, ENSBTAG00000039416, ENSBTAG00000031031, ENSBTAG00000037959, ENSBTAG00000038672, ENSBTAG00000046970, ENSBTAG00000048109, ENSBTAG00000006605	136	748	13824	2.31016	0.721609	0.472372	3.63425
UP_KEYWORDS	Membrane	75	37.3134	0.00890865	ENSBTAG00000005158, ENSBTAG00000015983, ENSBTAG00000039446, ENSBTAG00000011931, ENSBTAG00000008870, ENSBTAG00000032798, ENSBTAG00000032799, ENSBTAG00000020663, ENSBTAG00000011702, ENSBTAG00000032719, ENSBTAG00000020664, ENSBTAG00000047920, ENSBTAG00000048109, ENSBTAG00000006177, ENSBTAG00000039315, ENSBTAG00000047980, ENSBTAG00000038227, ENSBTAG00000018410, ENSBTAG00000012900, ENSBTAG00000021364,…	185	5650	17808	1.27778	0.719364	0.166005	10.0438
UP_KEYWORDS	Transmembrane helix	67	33.3333	0.00930062	ENSBTAG00000015983, ENSBTAG00000039446, ENSBTAG00000011931, ENSBTAG00000008870, ENSBTAG00000032798, ENSBTAG00000032799, ENSBTAG00000020663, ENSBTAG00000011702, ENSBTAG00000032719, ENSBTAG00000020664, ENSBTAG00000047920, ENSBTAG00000048109, ENSBTAG00000006177, ENSBTAG00000039315, ENSBTAG00000047980, ENSBTAG00000038227, ENSBTAG00000012900, ENSBTAG00000018410, ENSBTAG00000039120, ENSBTAG00000011171,…	185	4935	17808	1.30687	0.734693	0.152834	10.4637
UP_KEYWORDS	Transmembrane	67	33.3333	0.0101219	ENSBTAG00000015983, ENSBTAG00000039446, ENSBTAG00000011931, ENSBTAG00000008870, ENSBTAG00000032798, ENSBTAG00000032799, ENSBTAG00000020663, ENSBTAG00000011702, ENSBTAG00000032719, ENSBTAG00000020664, ENSBTAG00000047920, ENSBTAG00000048109, ENSBTAG00000006177, ENSBTAG00000039315, ENSBTAG00000047980, ENSBTAG00000038227, ENSBTAG00000012900, ENSBTAG00000018410, ENSBTAG00000039120, ENSBTAG00000011171,…	185	4953	17808	1.30212	0.764167	0.148295	11.3377
GOTERM_CC_DIRECT	GO:0016021~integral component of membrane	47	23.3831	0.45519	ENSBTAG00000037842, ENSBTAG00000020681, ENSBTAG00000047733, ENSBTAG00000039446, ENSBTAG00000011931, ENSBTAG00000008870, ENSBTAG00000009049, ENSBTAG00000001329, ENSBTAG00000020663, ENSBTAG00000011702, ENSBTAG00000011913, ENSBTAG00000020664, ENSBTAG00000047920, ENSBTAG00000008718, ENSBTAG00000024798, ENSBTAG00000002799, ENSBTAG00000007998, ENSBTAG00000001269, ENSBTAG00000032839, ENSBTAG00000017279,…	167	4185	15461	1.03974	1	0.999288	99.9432
Annotation Cluster 3	Enrichment Score: 3.278847992824161
Category	Term	Count	%	PValue	Genes	List Total	Pop Hits	Pop Total	Fold Enrichment	Bonferroni	Benjamini	FDR
PIR_SUPERFAMILY	PIRSF002520:serum albumin	3	1.49254	0.000234924	ENSBTAG00000017121, ENSBTAG00000017131, ENSBTAG00000047833	15	3	1521	101.4	0.0030497	0.0030497	0.155431
INTERPRO	IPR021177:Serum albumin/Alpha-fetoprotein	3	1.49254	0.000332487	ENSBTAG00000017121, ENSBTAG00000017131, ENSBTAG00000047833	179	3	16802	93.8659	0.105718	0.022099	0.45103
SMART	SM00103:ALBUMIN	3	1.49254	0.000454464	ENSBTAG00000017121, ENSBTAG00000017131, ENSBTAG00000047833	78	4	8740	84.0385	0.0321991	0.0162313	0.472031
INTERPRO	IPR014760:Serum albumin, N-terminal	3	1.49254	0.000660334	ENSBTAG00000017121, ENSBTAG00000017131, ENSBTAG00000047833	179	4	16802	70.3994	0.199041	0.0363151	0.893919
INTERPRO	IPR000264:ALB/AFP/VDB	3	1.49254	0.000660334	ENSBTAG00000017121, ENSBTAG00000017131, ENSBTAG00000047833	179	4	16802	70.3994	0.199041	0.0363151	0.893919
INTERPRO	IPR020857:Serum albumin, conserved site	3	1.49254	0.000660334	ENSBTAG00000017121, ENSBTAG00000017131, ENSBTAG00000047833	179	4	16802	70.3994	0.199041	0.0363151	0.893919
INTERPRO	IPR020858:Serum albumin-like	3	1.49254	0.00109288	ENSBTAG00000017121, ENSBTAG00000017131, ENSBTAG00000047833	179	5	16802	56.3196	0.307474	0.0511334	1.47546
Annotation Cluster 4	Enrichment Score: 1.1802860076635209
Category	Term	Count	%	PValue	Genes	List Total	Pop Hits	Pop Total	Fold Enrichment	Bonferroni	Benjamini	FDR
UP_KEYWORDS	Ribonucleoprotein	7	3.48259	0.0291397	ENSBTAG00000038896, ENSBTAG00000002038, ENSBTAG00000003315, ENSBTAG00000012567, ENSBTAG00000025666, ENSBTAG00000031786, ENSBTAG00000014208	185	224	17808	3.00811	0.984994	0.317339	29.5169
UP_KEYWORDS	Ribosomal protein	6	2.98507	0.0303977	ENSBTAG00000038896, ENSBTAG00000002038, ENSBTAG00000003315, ENSBTAG00000025666, ENSBTAG00000031786, ENSBTAG00000014208	185	168	17808	3.43784	0.987518	0.306002	30.5895
KEGG_PATHWAY	bta03010:Ribosome	5	2.48756	0.0676185	ENSBTAG00000038896, ENSBTAG00000002038, ENSBTAG00000025666, ENSBTAG00000031786, ENSBTAG00000014208	88	134	7583	3.21532	0.998876	0.966481	53.8208
GOTERM_MF_DIRECT	GO:0003735~structural constituent of ribosome	6	2.98507	0.0885986	ENSBTAG00000038896, ENSBTAG00000002038, ENSBTAG00000003315, ENSBTAG00000025666, ENSBTAG00000031786, ENSBTAG00000014208	147	212	13095	2.52118	1	0.98914	68.5879
GOTERM_BP_DIRECT	GO:0006412~translation	4	1.99005	0.236457	ENSBTAG00000038896, ENSBTAG00000002038, ENSBTAG00000025666, ENSBTAG00000031786	136	172	13824	2.36389	1	0.999967	97.9385
Annotation Cluster 5	Enrichment Score: 0.9180330382007558
Category	Term	Count	%	PValue	Genes	List Total	Pop Hits	Pop Total	Fold Enrichment	Bonferroni	Benjamini	FDR
SMART	SM00054:EFh	6	2.98507	0.00642888	ENSBTAG00000031217, ENSBTAG00000043969, ENSBTAG00000015943, ENSBTAG00000010799, ENSBTAG00000004018, ENSBTAG00000047743	78	134	8740	5.01722	0.371471	0.143406	6.49289
INTERPRO	IPR011992:EF-hand-like domain	7	3.48259	0.0455051	ENSBTAG00000031217, ENSBTAG00000043969, ENSBTAG00000015943, ENSBTAG00000010799, ENSBTAG00000047116, ENSBTAG00000004018, ENSBTAG00000047743	179	244	16802	2.69287	1	0.858586	46.9058
INTERPRO	IPR002048:EF-hand domain	6	2.98507	0.0594256	ENSBTAG00000031217, ENSBTAG00000043969, ENSBTAG00000015943, ENSBTAG00000010799, ENSBTAG00000004018, ENSBTAG00000047743	179	198	16802	2.84442	1	0.89845	56.5177
UP_SEQ_FEATURE	domain:EF-hand 2	3	1.49254	0.177343	ENSBTAG00000010799, ENSBTAG00000004018, ENSBTAG00000047743	58	84	6267	3.85899	1	0.999823	90.9085
GOTERM_MF_DIRECT	GO:0005509~calcium ion binding	9	4.47761	0.30514	ENSBTAG00000011279, ENSBTAG00000031217, ENSBTAG00000043969, ENSBTAG00000009051, ENSBTAG00000015943, ENSBTAG00000000460, ENSBTAG00000010799, ENSBTAG00000004018, ENSBTAG00000047743	147	571	13095	1.40409	1	0.99986	98.9369
INTERPRO	IPR018247:EF-Hand 1, calcium-binding site	3	1.49254	0.491871	ENSBTAG00000043969, ENSBTAG00000004018, ENSBTAG00000047743	179	155	16802	1.81676	1	0.999999	99.9899
UP_KEYWORDS	Calcium	4	1.99005	0.809903	ENSBTAG00000043969, ENSBTAG00000009051, ENSBTAG00000004018, ENSBTAG00000047743	185	418	17808	0.921143	1	0.994054	100
Annotation Cluster 6	Enrichment Score: 0.6267412932125724
Category	Term	Count	%	PValue	Genes	List Total	Pop Hits	Pop Total	Fold Enrichment	Bonferroni	Benjamini	FDR
SMART	SM00225:BTB	4	1.99005	0.171151	ENSBTAG00000016754, ENSBTAG00000008870, ENSBTAG00000034269, ENSBTAG00000027064	78	162	8740	2.7667	0.999999	0.965915	85.828
INTERPRO	IPR000210:BTB/POZ-like	4	1.99005	0.260806	ENSBTAG00000016754, ENSBTAG00000008870, ENSBTAG00000034269, ENSBTAG00000027064	179	167	16802	2.24829	1	0.999961	98.3559
INTERPRO	IPR011333:BTB/POZ fold	4	1.99005	0.295176	ENSBTAG00000016754, ENSBTAG00000008870, ENSBTAG00000034269, ENSBTAG00000027064	179	179	16802	2.09756	1	0.999944	99.1393
Annotation Cluster 7	Enrichment Score: 0.5879122721176877
Category	Term	Count	%	PValue	Genes	List Total	Pop Hits	Pop Total	Fold Enrichment	Bonferroni	Benjamini	FDR
GOTERM_BP_DIRECT	GO:0007067~mitotic nuclear division	5	2.48756	0.0194871	ENSBTAG00000005326, ENSBTAG00000003314, ENSBTAG00000007329, ENSBTAG00000014406, ENSBTAG00000004021	136	105	13824	4.84034	0.999943	0.96162	24.6595
UP_KEYWORDS	Mitosis	3	1.49254	0.288035	ENSBTAG00000005326, ENSBTAG00000003314, ENSBTAG00000004021	185	103	17808	2.80367	1	0.910369	98.2018
UP_KEYWORDS	Cytoskeleton	6	2.98507	0.385171	ENSBTAG00000005326, ENSBTAG00000003314, ENSBTAG00000004021, ENSBTAG00000014601, ENSBTAG00000018025, ENSBTAG00000047116	185	394	17808	1.46588	1	0.943749	99.6828
GOTERM_BP_DIRECT	GO:0051301~cell division	3	1.49254	0.431956	ENSBTAG00000005326, ENSBTAG00000003314, ENSBTAG00000004021	136	150	13824	2.03294	1	1	99.9708
UP_KEYWORDS	Cell division	3	1.49254	0.459189	ENSBTAG00000005326, ENSBTAG00000003314, ENSBTAG00000004021	185	150	17808	1.92519	1	0.950701	99.9304
UP_KEYWORDS	Cell cycle	3	1.49254	0.69223	ENSBTAG00000005326, ENSBTAG00000003314, ENSBTAG00000004021	185	231	17808	1.25012	1	0.987766	99.9999
Annotation Cluster 8	Enrichment Score: 0.566326105121278
Category	Term	Count	%	PValue	Genes	List Total	Pop Hits	Pop Total	Fold Enrichment	Bonferroni	Benjamini	FDR
GOTERM_BP_DIRECT	GO:0007067~mitotic nuclear division	5	2.48756	0.0194871	ENSBTAG00000005326, ENSBTAG00000003314, ENSBTAG00000007329, ENSBTAG00000014406, ENSBTAG00000004021	136	105	13824	4.84034	0.999943	0.96162	24.6595
UP_SEQ_FEATURE	domain:Protein kinase	4	1.99005	0.0521006	ENSBTAG00000005326, ENSBTAG00000004021, ENSBTAG00000021364, ENSBTAG00000003257	58	93	6267	4.64739	0.999923	0.999923	48.171
UP_SEQ_FEATURE	binding site:ATP	4	1.99005	0.0916567	ENSBTAG00000005326, ENSBTAG00000004021, ENSBTAG00000021364, ENSBTAG00000003257	58	118	6267	3.66277	1	0.999798	69.2964
GOTERM_BP_DIRECT	GO:0018105~peptidyl-serine phosphorylation	4	1.99005	0.0966862	ENSBTAG00000005326, ENSBTAG00000014406, ENSBTAG00000004021, ENSBTAG00000003257	136	112	13824	3.63025	1	0.998195	76.8476
UP_SEQ_FEATURE	active site:Proton acceptor	5	2.48756	0.110699	ENSBTAG00000005326, ENSBTAG00000004021, ENSBTAG00000021364, ENSBTAG00000011927, ENSBTAG00000003257	58	202	6267	2.67455	1	0.999014	76.3315
UP_KEYWORDS	Serine/threonine-protein kinase	5	2.48756	0.18129	ENSBTAG00000005326, ENSBTAG00000014406, ENSBTAG00000004021, ENSBTAG00000021364, ENSBTAG00000003257	185	214	17808	2.24905	1	0.830555	90.6142
GOTERM_CC_DIRECT	GO:0005815~microtubule organizing center	3	1.49254	0.208173	ENSBTAG00000005326, ENSBTAG00000014406, ENSBTAG00000004021	167	79	15461	3.51573	1	0.997442	94.3435
UP_KEYWORDS	Transferase	15	7.46269	0.209369	ENSBTAG00000006177, ENSBTAG00000000275, ENSBTAG00000007636, ENSBTAG00000009374, ENSBTAG00000004021, ENSBTAG00000014406, ENSBTAG00000004781, ENSBTAG00000021364, ENSBTAG00000005326, ENSBTAG00000012567, ENSBTAG00000004371, ENSBTAG00000002215, ENSBTAG00000008718, ENSBTAG00000004018, ENSBTAG00000003257	185	1062	17808	1.3596	1	0.859466	93.7885
GOTERM_MF_DIRECT	GO:0004674~protein serine/threonine kinase activity	5	2.48756	0.214197	ENSBTAG00000005326, ENSBTAG00000007636, ENSBTAG00000014406, ENSBTAG00000021364, ENSBTAG00000003257	147	213	13095	2.09112	1	0.999604	95.0648
UP_KEYWORDS	Kinase	7	3.48259	0.325321	ENSBTAG00000005326, ENSBTAG00000007636, ENSBTAG00000014406, ENSBTAG00000004021, ENSBTAG00000021364, ENSBTAG00000004018, ENSBTAG00000003257	185	452	17808	1.49074	1	0.930117	99.0483
UP_SEQ_FEATURE	nucleotide phosphate-binding region:ATP	4	1.99005	0.361261	ENSBTAG00000005326, ENSBTAG00000004021, ENSBTAG00000021364, ENSBTAG00000003257	58	235	6267	1.83918	1	0.999998	99.5937
INTERPRO	IPR000719:Protein kinase, catalytic domain	7	3.48259	0.365121	ENSBTAG00000005326, ENSBTAG00000007636, ENSBTAG00000010444, ENSBTAG00000014406, ENSBTAG00000004021, ENSBTAG00000021364, ENSBTAG00000003257	179	462	16802	1.42221	1	0.999992	99.7921
GOTERM_BP_DIRECT	GO:0006468~protein phosphorylation	3	1.49254	0.387564	ENSBTAG00000005326, ENSBTAG00000004021, ENSBTAG00000003257	136	137	13824	2.22585	1	0.999999	99.9137
INTERPRO	IPR001245:Serine-threonine/tyrosine-protein kinase catalytic domain	3	1.49254	0.412567	ENSBTAG00000007636, ENSBTAG00000010444, ENSBTAG00000021364	179	133	16802	2.11728	1	0.999997	99.9277
UP_KEYWORDS	Magnesium	4	1.99005	0.424581	ENSBTAG00000012567, ENSBTAG00000004021, ENSBTAG00000021364, ENSBTAG00000003257	185	230	17808	1.67408	1	0.945337	99.8551
INTERPRO	IPR011009:Protein kinase-like domain	7	3.48259	0.437027	ENSBTAG00000005326, ENSBTAG00000007636, ENSBTAG00000010444, ENSBTAG00000014406, ENSBTAG00000004021, ENSBTAG00000021364, ENSBTAG00000003257	179	500	16802	1.31412	1	0.999997	99.9594
INTERPRO	IPR017441:Protein kinase, ATP binding site	5	2.48756	0.505138	ENSBTAG00000005326, ENSBTAG00000014406, ENSBTAG00000004021, ENSBTAG00000021364, ENSBTAG00000003257	179	348	16802	1.34865	1	0.999999	99.993
SMART	SM00220:S_TKc	4	1.99005	0.577132	ENSBTAG00000005326, ENSBTAG00000014406, ENSBTAG00000004021, ENSBTAG00000003257	78	338	8740	1.32605	1	0.999857	99.9871
UP_KEYWORDS	ATP-binding	8	3.9801	0.778683	ENSBTAG00000005326, ENSBTAG00000006972, ENSBTAG00000010444, ENSBTAG00000014406, ENSBTAG00000004021, ENSBTAG00000021364, ENSBTAG00000004018, ENSBTAG00000003257	185	848	17808	0.908108	1	0.992305	100
INTERPRO	IPR008271:Serine/threonine-protein kinase, active site	3	1.49254	0.817006	ENSBTAG00000005326, ENSBTAG00000014406, ENSBTAG00000004021	179	291	16802	0.96769	1	1	100
UP_KEYWORDS	Nucleotide-binding	9	4.47761	0.900949	ENSBTAG00000005326, ENSBTAG00000006972, ENSBTAG00000016998, ENSBTAG00000010444, ENSBTAG00000014406, ENSBTAG00000004021, ENSBTAG00000021364, ENSBTAG00000004018, ENSBTAG00000003257	185	1124	17808	0.770761	1	0.99877	100
GOTERM_MF_DIRECT	GO:0005524~ATP binding	9	4.47761	0.968706	ENSBTAG00000005326, ENSBTAG00000006972, ENSBTAG00000007636, ENSBTAG00000010444, ENSBTAG00000014406, ENSBTAG00000004021, ENSBTAG00000021364, ENSBTAG00000004018, ENSBTAG00000003257	147	1224	13095	0.655012	1	1	100
Annotation Cluster 9	Enrichment Score: 0.45263316114379987
Category	Term	Count	%	PValue	Genes	List Total	Pop Hits	Pop Total	Fold Enrichment	Bonferroni	Benjamini	FDR
GOTERM_BP_DIRECT	GO:0006281~DNA repair	3	1.49254	0.298972	ENSBTAG00000009372, ENSBTAG00000004021, ENSBTAG00000002798	136	112	13824	2.72269	1	0.999997	99.3969
UP_KEYWORDS	DNA repair	3	1.49254	0.359932	ENSBTAG00000009372, ENSBTAG00000004021, ENSBTAG00000002798	185	122	17808	2.36704	1	0.943859	99.4895
UP_KEYWORDS	DNA damage	3	1.49254	0.407615	ENSBTAG00000009372, ENSBTAG00000004021, ENSBTAG00000002798	185	135	17808	2.1391	1	0.948903	99.7957
Annotation Cluster 10	Enrichment Score: 0.26360809714137734
Category	Term	Count	%	PValue	Genes	List Total	Pop Hits	Pop Total	Fold Enrichment	Bonferroni	Benjamini	FDR
SMART	SM00369:LRR_TYP	3	1.49254	0.428675	ENSBTAG00000011405, ENSBTAG00000014599, ENSBTAG00000032839	78	165	8740	2.0373	1	0.999684	99.7052
INTERPRO	IPR003591:Leucine-rich repeat, typical subtype	3	1.49254	0.525395	ENSBTAG00000011405, ENSBTAG00000014599, ENSBTAG00000032839	179	165	16802	1.70665	1	0.999999	99.996
INTERPRO	IPR001611:Leucine-rich repeat	3	1.49254	0.718723	ENSBTAG00000011405, ENSBTAG00000014599, ENSBTAG00000032839	179	237	16802	1.18818	1	1	100
Annotation Cluster 11	Enrichment Score: 0.22151095283881758
Category	Term	Count	%	PValue	Genes	List Total	Pop Hits	Pop Total	Fold Enrichment	Bonferroni	Benjamini	FDR
SMART	SM00248:ANK	3	1.49254	0.521268	ENSBTAG00000004912, ENSBTAG00000011762, ENSBTAG00000027064	78	197	8740	1.70636	1	0.999855	99.9532
UP_KEYWORDS	ANK repeat	3	1.49254	0.600901	ENSBTAG00000004912, ENSBTAG00000011762, ENSBTAG00000027064	185	195	17808	1.48091	1	0.983026	99.9981
INTERPRO	IPR002110:Ankyrin repeat	3	1.49254	0.633816	ENSBTAG00000004912, ENSBTAG00000011762, ENSBTAG00000027064	179	202	16802	1.39405	1	1	99.9999
INTERPRO	IPR020683:Ankyrin repeat-containing domain	3	1.49254	0.654831	ENSBTAG00000004912, ENSBTAG00000011762, ENSBTAG00000027064	179	210	16802	1.34094	1	1	99.9999
Annotation Cluster 12	Enrichment Score: 0.07342984841271524
Category	Term	Count	%	PValue	Genes	List Total	Pop Hits	Pop Total	Fold Enrichment	Bonferroni	Benjamini	FDR
SMART	SM00355:ZnF_C2H2	4	1.99005	0.789877	ENSBTAG00000021115, ENSBTAG00000012636, ENSBTAG00000046984, ENSBTAG00000018057	78	469	8740	0.955661	1	0.999999	100
INTERPRO	IPR013087:Zinc finger C2H2-type/integrase DNA-binding domain	4	1.99005	0.813093	ENSBTAG00000021115, ENSBTAG00000012636, ENSBTAG00000046984, ENSBTAG00000018057	179	410	16802	0.915765	1	1	100
INTERPRO	IPR015880:Zinc finger, C2H2-like	4	1.99005	0.877592	ENSBTAG00000021115, ENSBTAG00000012636, ENSBTAG00000046984, ENSBTAG00000018057	179	469	16802	0.800562	1	1	100
INTERPRO	IPR007087:Zinc finger, C2H2	4	1.99005	0.902169	ENSBTAG00000021115, ENSBTAG00000012636, ENSBTAG00000046984, ENSBTAG00000018057	179	499	16802	0.752432	1	1	100
Annotation Cluster 13	Enrichment Score: 0.04406125433013074
Category	Term	Count	%	PValue	Genes	List Total	Pop Hits	Pop Total	Fold Enrichment	Bonferroni	Benjamini	FDR
UP_SEQ_FEATURE	topological domain:Cytoplasmic	6	2.98507	0.837603	ENSBTAG00000017279, ENSBTAG00000012900, ENSBTAG00000011931, ENSBTAG00000014601, ENSBTAG00000001329, ENSBTAG00000004019	58	760	6267	0.85304	1	1	100
UP_SEQ_FEATURE	topological domain:Extracellular	4	1.99005	0.880199	ENSBTAG00000012900, ENSBTAG00000011931, ENSBTAG00000014601, ENSBTAG00000001329	58	540	6267	0.800383	1	1	100
UP_KEYWORDS	Secreted	7	3.48259	0.889655	ENSBTAG00000007417, ENSBTAG00000017121, ENSBTAG00000011931, ENSBTAG00000019951, ENSBTAG00000004019, ENSBTAG00000017131, ENSBTAG00000030711	185	868	17808	0.776286	1	0.998527	100
UP_SEQ_FEATURE	glycosylation site:N-linked (GlcNAc...)	7	3.48259	0.904446	ENSBTAG00000011931, ENSBTAG00000019951, ENSBTAG00000014601, ENSBTAG00000001329, ENSBTAG00000004019, ENSBTAG00000017131, ENSBTAG00000030711	58	988	6267	0.765549	1	1	100
UP_SEQ_FEATURE	transmembrane region	9	4.47761	0.914865	ENSBTAG00000017279, ENSBTAG00000020663, ENSBTAG00000006177, ENSBTAG00000012900, ENSBTAG00000011931, ENSBTAG00000020664, ENSBTAG00000014601, ENSBTAG00000001329, ENSBTAG00000004019	58	1269	6267	0.766324	1	1	100
UP_KEYWORDS	Glycoprotein	9	4.47761	0.916844	ENSBTAG00000011931, ENSBTAG00000019951, ENSBTAG00000014601, ENSBTAG00000047116, ENSBTAG00000001329, ENSBTAG00000011927, ENSBTAG00000004019, ENSBTAG00000017131, ENSBTAG00000030711	185	1157	17808	0.748777	1	0.999017	100
UP_SEQ_FEATURE	signal peptide	5	2.48756	0.987861	ENSBTAG00000017121, ENSBTAG00000019951, ENSBTAG00000004019, ENSBTAG00000017131, ENSBTAG00000030711	58	1010	6267	0.53491	1	1	100
Annotation Cluster 14	Enrichment Score: 0.03711812659639572
Category	Term	Count	%	PValue	Genes	List Total	Pop Hits	Pop Total	Fold Enrichment	Bonferroni	Benjamini	FDR
GOTERM_BP_DIRECT	GO:0006355~regulation of transcription, DNA-templated	5	2.48756	0.844075	ENSBTAG00000018631, ENSBTAG00000021115, ENSBTAG00000044118, ENSBTAG00000018057, ENSBTAG00000013159	136	601	13824	0.845649	1	1	100
UP_KEYWORDS	Transcription	5	2.48756	0.932028	ENSBTAG00000044044, ENSBTAG00000018631, ENSBTAG00000021115, ENSBTAG00000004781, ENSBTAG00000013159	185	695	17808	0.692514	1	0.999352	100
GOTERM_BP_DIRECT	GO:0006351~transcription, DNA-templated	4	1.99005	0.937839	ENSBTAG00000018631, ENSBTAG00000021115, ENSBTAG00000004896, ENSBTAG00000013159	136	603	13824	0.674276	1	1	100
UP_KEYWORDS	Transcription regulation	4	1.99005	0.962918	ENSBTAG00000044044, ENSBTAG00000018631, ENSBTAG00000021115, ENSBTAG00000013159	185	638	17808	0.603508	1	0.999765	100
