# Supplementary material for: Signatures of positive selection in African Butana and Kenana dairy zebu cattle
Source: PLoS One. 2018 Jan 4;13(1):e0190446. doi: 10.1371/journal.pone.0190446 (PMC5754058; doi:10.1371/journal.pone.0190446)
Supplement: S8 Table — (XLSX) [file pone.0190446.s013.xlsx]

## Sheet: Butana_iHS
BTA	Gene Start (bp)	Gene End (bp)	Ensembl Gene ID	Associated Gene Name	Description
4	47597860	47635332	ENSBTAG00000015509	NAMPT	nicotinamide phosphoribosyltransferase [Source:HGNC Symbol;Acc:HGNC:30092]
4	56631631	56910607	ENSBTAG00000021182	DOCK4	dedicator of cytokinesis 4 [Source:HGNC Symbol;Acc:HGNC:19192]
4	57127737	58083528	ENSBTAG00000004398	IMMP2L	inner mitochondrial membrane peptidase subunit 2 [Source:HGNC Symbol;Acc:HGNC:14598]
5	70923456	71257389	ENSBTAG00000027064	BTBD11	ankyrin repeat and BTB/POZ domain-containing protein BTBD11 [Source:RefSeq peptide;Acc:NP_001192674]

## Sheet: Butana_EUR
BTA	Gene Start (bp)	Gene End (bp)	Ensembl Gene ID	Associated Gene Name	Description
19	9548268	9612348	ENSBTAG00000020119	RNF43	ring finger protein 43 [Source:HGNC Symbol;Acc:HGNC:18505]
19	9645919	9670385	ENSBTAG00000001166	HSF5	heat shock transcription factor family member 5 [Source:HGNC Symbol;Acc:HGNC:26862]
4	119522032	119565916	ENSBTAG00000004958	PTPRN2	protein tyrosine phosphatase, receptor type, N polypeptide 2 [Source:HGNC Symbol;Acc:HGNC:9677]
4	119541697	119541783	ENSBTAG00000029877	bta-mir-153-2	bta-mir-153-2 [Source:miRBase;Acc:MI0009750]
5	48053846	48199963	ENSBTAG00000044118	HMGA2	high mobility group AT-hook 2 [Source:HGNC Symbol;Acc:HGNC:5009]
5	70923456	71257389	ENSBTAG00000027064	BTBD11	ankyrin repeat and BTB/POZ domain-containing protein BTBD11 [Source:RefSeq peptide;Acc:NP_001192674]
5	113207477	113227792	ENSBTAG00000047942	DESI1	desumoylating isopeptidase 1 [Source:HGNC Symbol;Acc:HGNC:24577]
5	113228164	113251362	ENSBTAG00000006103	XRCC6	X-ray repair complementing defective repair in Chinese hamster cells 6 [Source:HGNC Symbol;Acc:HGNC:4055]
5	58450945	58451880	ENSBTAG00000024798		Olfactory receptor [Source:UniProtKB/TrEMBL;Acc:F1N0M4]
5	58463855	58464790	ENSBTAG00000021460		Olfactory receptor [Source:UniProtKB/TrEMBL;Acc:E1BHG0]
5	48164007	48164126	ENSBTAG00000030111	bta-mir-763	bta-mir-763 [Source:miRBase;Acc:MI0009896]

## Sheet: Butana_EASZ
BTA	Gene Start (bp)	Gene End (bp)	Ensembl Gene ID	Associated Gene Name	Description
10	25862558	25917420	ENSBTAG00000004694	RPGRIP1	retinitis pigmentosa GTPase regulator interacting protein 1 [Source:HGNC Symbol;Acc:HGNC:13436]
10	37650256	37664678	ENSBTAG00000032068	PLA2G4F	phospholipase A2, group IVF [Source:HGNC Symbol;Acc:HGNC:27396]
10	37668738	37713608	ENSBTAG00000032055	VPS39	vacuolar protein sorting 39 homolog (S. cerevisiae) [Source:HGNC Symbol;Acc:HGNC:20593]
13	11729423	11787953	ENSBTAG00000008650	CAMK1D	calcium/calmodulin-dependent protein kinase ID [Source:HGNC Symbol;Acc:HGNC:19341]
13	75563518	75574215	ENSBTAG00000020736	CD40	CD40 molecule, TNF receptor superfamily member 5 [Source:HGNC Symbol;Acc:HGNC:11919]
13	75618508	75701655	ENSBTAG00000005672	CDH22	cadherin 22, type 2 [Source:HGNC Symbol;Acc:HGNC:13251]
13	75595371	75595457	ENSBTAG00000043459	SNORD35	Small nucleolar RNA SNORD35 [Source:RFAM;Acc:RF00211]
14	17820791	17831087	ENSBTAG00000016754	KLHL38	kelch-like family member 38 [Source:HGNC Symbol;Acc:HGNC:34435]
14	66472379	66593433	ENSBTAG00000019793	RGS22	regulator of G-protein signaling 22 [Source:HGNC Symbol;Acc:HGNC:24499]
15	15585023	15619671	ENSBTAG00000024803	ENDOD1	endonuclease domain containing 1 [Source:HGNC Symbol;Acc:HGNC:29129]
15	15602648	15602734	ENSBTAG00000047573
17	62532618	62581166	ENSBTAG00000011384	TBX5	T-box 5 [Source:HGNC Symbol;Acc:HGNC:11604]
18	39221305	39300130	ENSBTAG00000019884	PKD1L3	polycystic kidney disease 1-like 3 [Source:HGNC Symbol;Acc:HGNC:21716]
2	4111871	4149372	ENSBTAG00000006157	HS6ST1	heparan sulfate 6-O-sulfotransferase 1 [Source:HGNC Symbol;Acc:HGNC:5201]
2	31196566	31283753	ENSBTAG00000019385	SCN3A	sodium channel, voltage gated, type III alpha subunit [Source:HGNC Symbol;Acc:HGNC:10590]
2	132533579	132584194	ENSBTAG00000017644	KIF17	kinesin-like protein KIF17 [Source:RefSeq peptide;Acc:NP_001098682]
2	132587705	132600729	ENSBTAG00000006085	DDOST	dolichyl-diphosphooligosaccharide--protein glycosyltransferase subunit (non-catalytic) [Source:HGNC Symbol;Acc:HGNC:2728]
2	132601302	132621738	ENSBTAG00000006084	PINK1	PTEN induced putative kinase 1 [Source:HGNC Symbol;Acc:HGNC:14581]
2	31220645	31220751	ENSBTAG00000042818	U6	U6 spliceosomal RNA [Source:RFAM;Acc:RF00026]
20	36523495	36523601	ENSBTAG00000042537	U6	U6 spliceosomal RNA [Source:RFAM;Acc:RF00026]
21	47310562	47831598	ENSBTAG00000019350	SLC25A21	solute carrier family 25 (mitochondrial oxoadipate carrier), member 21 [Source:HGNC Symbol;Acc:HGNC:14411]
23	6123034	6409848	ENSBTAG00000014581	MLIP	muscular LMNA-interacting protein [Source:HGNC Symbol;Acc:HGNC:21355]
23	31951997	32004354	ENSBTAG00000019926	SCGN	secretagogin, EF-hand calcium binding protein [Source:HGNC Symbol;Acc:HGNC:16941]
23	32029122	32339087	ENSBTAG00000016549	LRRC16A	leucine rich repeat containing 16A [Source:HGNC Symbol;Acc:HGNC:21581]
4	97318802	97612111	ENSBTAG00000024723	CHCHD3	coiled-coil-helix-coiled-coil-helix domain containing 3 [Source:HGNC Symbol;Acc:HGNC:21906]
4	49798034	49798109	ENSBTAG00000044255
5	48053846	48199963	ENSBTAG00000044118	HMGA2	high mobility group AT-hook 2 [Source:HGNC Symbol;Acc:HGNC:5009]
5	57664374	57669057	ENSBTAG00000004021	CDK2	cyclin-dependent kinase 2 [Source:HGNC Symbol;Acc:HGNC:1771]
5	57669835	57677941	ENSBTAG00000004019	PMEL	premelanosome protein [Source:HGNC Symbol;Acc:HGNC:10880]
5	57678063	57699615	ENSBTAG00000004018	DGKA	diacylglycerol kinase, alpha 80kDa [Source:HGNC Symbol;Acc:HGNC:2849]
5	57703547	57724145	ENSBTAG00000031146	WIBG	within bgcn homolog (Drosophila) [Source:HGNC Symbol;Acc:HGNC:30258]
5	70013667	70054229	ENSBTAG00000002127	TCP11L2	t-complex 11, testis-specific-like 2 [Source:HGNC Symbol;Acc:HGNC:28627]
5	70062608	70178439	ENSBTAG00000004781	POLR3B	polymerase (RNA) III (DNA directed) polypeptide B [Source:HGNC Symbol;Acc:HGNC:30348]
6	72468365	72518226	ENSBTAG00000014913	SRD5A3	Steroid 5-alpha reductase 3 [Source:RefSeq peptide;Acc:NP_001193019]
6	72480986	72487734	ENSBTAG00000045602		Uncharacterized protein [Source:UniProtKB/TrEMBL;Acc:G3N050]
9	43099804	43363802	ENSBTAG00000021859	PDSS2	prenyl (decaprenyl) diphosphate synthase, subunit 2 [Source:HGNC Symbol;Acc:HGNC:23041]
9	59485093	59485415	ENSBTAG00000043746	7SK	7SK RNA [Source:RFAM;Acc:RF00100]

## Sheet: Butana_SHK
BTA	Gene Start (bp)	Gene End (bp)	Ensembl Gene ID	Associated Gene Name	Description
10	25862558	25917420	ENSBTAG00000004694	RPGRIP1	retinitis pigmentosa GTPase regulator interacting protein 1 [Source:HGNC Symbol;Acc:HGNC:13436]
10	27026976	27027914	ENSBTAG00000038227	OR	Olfactory receptor [Source:UniProtKB/TrEMBL;Acc:F1MI77]
10	27062437	27063384	ENSBTAG00000039315	OR	Olfactory receptor [Source:UniProtKB/TrEMBL;Acc:F1N6E4]
12	90906360	90915170	ENSBTAG00000025192		Putative uncharacterized protein MGC134473; Uncharacterized protein [Source:UniProtKB/TrEMBL;Acc:Q32LA3]
12	90916421	90995694	ENSBTAG00000019967	RASA3	RAS p21 protein activator 3 [Source:HGNC Symbol;Acc:HGNC:20331]
19	9548268	9612348	ENSBTAG00000020119	RNF43	ring finger protein 43 [Source:HGNC Symbol;Acc:HGNC:18505]
19	27490118	27500094	ENSBTAG00000025101	ASGR2	asialoglycoprotein receptor 2 [Source:HGNC Symbol;Acc:HGNC:743]
2	133502454	133607696	ENSBTAG00000007998	TMCO4	transmembrane and coiled-coil domains 4 [Source:HGNC Symbol;Acc:HGNC:27393]
2	133610639	133623061	ENSBTAG00000007996	HTR6	5-hydroxytryptamine receptor 6 [Source:RefSeq peptide;Acc:NP_001192646]
2	133632742	133634622	ENSBTAG00000005140		Uncharacterized protein [Source:UniProtKB/TrEMBL;Acc:F1MNJ9]
28	44495476	44542213	ENSBTAG00000018915		WASH complex subunit FAM21 [Source:RefSeq peptide;Acc:NP_001192696]
28	44545580	44597645	ENSBTAG00000006719	ZFAND4	zinc finger, AN1-type domain 4 [Source:HGNC Symbol;Acc:HGNC:23504]
4	97791626	98594890	ENSBTAG00000014112	EXOC4	exocyst complex component 4 [Source:HGNC Symbol;Acc:HGNC:30389]
5	70923456	71257389	ENSBTAG00000027064	BTBD11	ankyrin repeat and BTB/POZ domain-containing protein BTBD11 [Source:RefSeq peptide;Acc:NP_001192674]
5	59716893	59717840	ENSBTAG00000037629	OR	Olfactory receptor [Source:UniProtKB/TrEMBL;Acc:F1ME33]
6	72468365	72518226	ENSBTAG00000014913	SRD5A3	Steroid 5-alpha reductase 3 [Source:RefSeq peptide;Acc:NP_001193019]
6	72480986	72487734	ENSBTAG00000045602		Uncharacterized protein [Source:UniProtKB/TrEMBL;Acc:G3N050]
6	78991885	79313522	ENSBTAG00000013918	ADGRL3	adhesion G protein-coupled receptor L3 [Source:HGNC Symbol;Acc:HGNC:20974]

## Sheet: Butana_NDM
BTA	Gene Start (bp)	Gene End (bp)	Ensembl Gene ID	Associated Gene Name	Description
2	132533579	132584194	ENSBTAG00000017644	KIF17	kinesin-like protein KIF17 [Source:RefSeq peptide;Acc:NP_001098682]
2	132587705	132600729	ENSBTAG00000006085	DDOST	dolichyl-diphosphooligosaccharide--protein glycosyltransferase subunit (non-catalytic) [Source:HGNC Symbol;Acc:HGNC:2728]
22	36005378	36134917	ENSBTAG00000010581	MAGI1	membrane associated guanylate kinase, WW and PDZ domain containing 1 [Source:HGNC Symbol;Acc:HGNC:946]
5	48053846	48199963	ENSBTAG00000044118	HMGA2	high mobility group AT-hook 2 [Source:HGNC Symbol;Acc:HGNC:5009]
5	49181675	49265076	ENSBTAG00000011352	TBC1D30	TBC1 domain family, member 30 [Source:HGNC Symbol;Acc:HGNC:29164]
5	121099143	121164873	ENSBTAG00000020341	MOV10L1	Mov10 RISC complex RNA helicase like 1 [Source:HGNC Symbol;Acc:HGNC:7201]
5	121170973	121178483	ENSBTAG00000009297	PANX2	pannexin 2 [Source:HGNC Symbol;Acc:HGNC:8600]
5	121181282	121188623	ENSBTAG00000001931	TRABD	TraB domain containing [Source:HGNC Symbol;Acc:HGNC:28805]
5	121158935	121159016	ENSBTAG00000048285	bta-mir-2894	bta-mir-2894 [Source:miRBase;Acc:MI0013069]

## Sheet: Butana_NEL
BTA	Gene Start (bp)	Gene End (bp)	Ensembl Gene ID	Associated Gene Name	Description
21	34724307	34734990	ENSBTAG00000006934	CYP11A1	cytochrome P450, family 11, subfamily A, polypeptide 1 [Source:HGNC Symbol;Acc:HGNC:2590]
21	34736694	34832983	ENSBTAG00000006912	CCDC33	coiled-coil domain containing 33 [Source:HGNC Symbol;Acc:HGNC:26552]
