# Supplementary material for: Signatures of positive selection in African Butana and Kenana dairy zebu cattle
Source: PLoS One. 2018 Jan 4;13(1):e0190446. doi: 10.1371/journal.pone.0190446 (PMC5754058; doi:10.1371/journal.pone.0190446)
Supplement: S9 Table — (XLSX) [file pone.0190446.s014.xlsx]

## Sheet: Kenana_EUR
BTA	Gene Start (bp)	Gene End (bp)	Ensembl Gene ID	Associated Gene Name	Description
12	35919546	35942309	ENSBTAG00000014406	LATS2	large tumor suppressor kinase 2 [Source:HGNC Symbol;Acc:HGNC:6515]
5	47534237	47703486	ENSBTAG00000033726	GRIP1	glutamate receptor interacting protein 1 [Source:HGNC Symbol;Acc:HGNC:18708]
5	47713520	47751430	ENSBTAG00000020806	HELB	helicase (DNA) B [Source:HGNC Symbol;Acc:HGNC:17196]
5	70923456	71257389	ENSBTAG00000027064	BTBD11	ankyrin repeat and BTB/POZ domain-containing protein BTBD11 [Source:RefSeq peptide;Acc:NP_001192674]
5	58450945	58451880	ENSBTAG00000024798		Olfactory receptor [Source:UniProtKB/TrEMBL;Acc:F1N0M4]
5	58463855	58464790	ENSBTAG00000021460		Olfactory receptor [Source:UniProtKB/TrEMBL;Acc:E1BHG0]
7	62502507	62637900	ENSBTAG00000004896	ABLIM3	actin binding LIM protein family, member 3 [Source:HGNC Symbol;Acc:HGNC:29132]

## Sheet: Kenana_EASZ
BTA	Gene Start (bp)	Gene End (bp)	Ensembl Gene ID	Associated Gene Name	Description
10	27026976	27027914	ENSBTAG00000038227	OR	Olfactory receptor [Source:UniProtKB/TrEMBL;Acc:F1MI77]
10	27062437	27063384	ENSBTAG00000039315	OR	Olfactory receptor [Source:UniProtKB/TrEMBL;Acc:F1N6E4]
12	19016368	19079171	ENSBTAG00000034222	CAB39L	calcium binding protein 39-like [Source:HGNC Symbol;Acc:HGNC:20290]
14	17759635	17791429	ENSBTAG00000005585	ANXA13	annexin A13 [Source:HGNC Symbol;Acc:HGNC:536]
14	17820791	17831087	ENSBTAG00000016754	KLHL38	kelch-like family member 38 [Source:HGNC Symbol;Acc:HGNC:34435]
14	79406494	79416487	ENSBTAG00000015214	CA3	carbonic anhydrase III [Source:HGNC Symbol;Acc:HGNC:1374]
14	17809981	17810053	ENSBTAG00000045178
2	133502454	133607696	ENSBTAG00000007998	TMCO4	transmembrane and coiled-coil domains 4 [Source:HGNC Symbol;Acc:HGNC:27393]
22	13075303	13192146	ENSBTAG00000009430	MYRIP	myosin VIIA and Rab interacting protein [Source:HGNC Symbol;Acc:HGNC:19156]
22	37738076	37748331	ENSBTAG00000039133	C3orf49	chromosome 3 open reading frame 49 [Source:HGNC Symbol;Acc:HGNC:25190]
29	8947352	9168579	ENSBTAG00000000246	ME3	malic enzyme 3, NADP(+)-dependent, mitochondrial [Source:HGNC Symbol;Acc:HGNC:6985]
5	48053846	48199963	ENSBTAG00000044118	HMGA2	high mobility group AT-hook 2 [Source:HGNC Symbol;Acc:HGNC:5009]
5	70013667	70054229	ENSBTAG00000002127	TCP11L2	t-complex 11, testis-specific-like 2 [Source:HGNC Symbol;Acc:HGNC:28627]
5	70062608	70178439	ENSBTAG00000004781	POLR3B	polymerase (RNA) III (DNA directed) polypeptide B [Source:HGNC Symbol;Acc:HGNC:30348]
6	7651891	7761965	ENSBTAG00000003619	SEC24D	SEC24 family member D [Source:HGNC Symbol;Acc:HGNC:10706]
6	41709362	43021626	ENSBTAG00000047743	KCNIP4	Kv channel interacting protein 4 [Source:HGNC Symbol;Acc:HGNC:30083]
6	72468365	72518226	ENSBTAG00000014913	SRD5A3	Steroid 5-alpha reductase 3 [Source:RefSeq peptide;Acc:NP_001193019]
6	72480986	72487734	ENSBTAG00000045602		Uncharacterized protein [Source:UniProtKB/TrEMBL;Acc:G3N050]
6	72503141	72504557	ENSBTAG00000022199
6	90258976	90280522	ENSBTAG00000017131	AFP	alpha-fetoprotein [Source:HGNC Symbol;Acc:HGNC:317]
6	90291078	90312046	ENSBTAG00000047833	AFM	afamin [Source:HGNC Symbol;Acc:HGNC:316]
7	43970323	43978604	ENSBTAG00000021115	ZNF692	zinc finger protein 692 [Source:HGNC Symbol;Acc:HGNC:26049]
7	43967504	43968901	ENSBTAG00000046984	ZNF672	zinc finger protein 672 [Source:HGNC Symbol;Acc:HGNC:26179]

## Sheet: Kenana_SHK
BTA	Gene Start (bp)	Gene End (bp)	Ensembl Gene ID	Associated Gene Name	Description
10	27026976	27027914	ENSBTAG00000038227	OR	Olfactory receptor [Source:UniProtKB/TrEMBL;Acc:F1MI77]
10	27062437	27063384	ENSBTAG00000039315	OR	Olfactory receptor [Source:UniProtKB/TrEMBL;Acc:F1N6E4]
2	133502454	133607696	ENSBTAG00000007998	TMCO4	transmembrane and coiled-coil domains 4 [Source:HGNC Symbol;Acc:HGNC:27393]
2	133610639	133623061	ENSBTAG00000007996	HTR6	5-hydroxytryptamine receptor 6 [Source:RefSeq peptide;Acc:NP_001192646]
2	133632742	133634622	ENSBTAG00000005140		Uncharacterized protein [Source:UniProtKB/TrEMBL;Acc:F1MNJ9]
25	29391800	29824281	ENSBTAG00000008718	WBSCR17	Williams-Beuren syndrome chromosome region 17 [Source:HGNC Symbol;Acc:HGNC:16347]
29	9806835	9927317	ENSBTAG00000000460	SYTL2	synaptotagmin-like 2 [Source:HGNC Symbol;Acc:HGNC:15585]
6	69564009	69608371	ENSBTAG00000018106	SPATA18	spermatogenesis associated 18 [Source:HGNC Symbol;Acc:HGNC:29579]
8	62646417	62647032	ENSBTAG00000001681

## Sheet: Kenana_NDM
BTA	Gene Start (bp)	Gene End (bp)	Ensembl Gene ID	Associated Gene Name	Description
10	79690916	79713922	ENSBTAG00000012900	TMEM229B	transmembrane protein 229B [Source:HGNC Symbol;Acc:HGNC:20130]
13	74337277	74339570	ENSBTAG00000004148	SLPI	secretory leukocyte peptidase inhibitor [Source:HGNC Symbol;Acc:HGNC:11092]
13	74347296	74347738	ENSBTAG00000037925
13	74358170	74372227	ENSBTAG00000011279	MATN4	matrilin 4 [Source:HGNC Symbol;Acc:HGNC:6910]
13	74370922	74381016	ENSBTAG00000011283	RBPJL	recombination signal binding protein for immunoglobulin kappa J region-like [Source:HGNC Symbol;Acc:HGNC:13761]
20	71182950	71208407	ENSBTAG00000015843	SLC6A3	solute carrier family 6 (neurotransmitter transporter), member 3 [Source:HGNC Symbol;Acc:HGNC:11049]
22	45094510	45555745	ENSBTAG00000010029	ERC2	ELKS/RAB6-interacting/CAST family member 2 [Source:HGNC Symbol;Acc:HGNC:31922]
24	42638533	42753016	ENSBTAG00000011171	PIEZO2	piezo-type mechanosensitive ion channel component 2 [Source:HGNC Symbol;Acc:HGNC:26270]
5	121099143	121164873	ENSBTAG00000020341	MOV10L1	Mov10 RISC complex RNA helicase like 1 [Source:HGNC Symbol;Acc:HGNC:7201]
5	121170973	121178483	ENSBTAG00000009297	PANX2	pannexin 2 [Source:HGNC Symbol;Acc:HGNC:8600]
5	121181282	121188623	ENSBTAG00000001931	TRABD	TraB domain containing [Source:HGNC Symbol;Acc:HGNC:28805]
5	121158935	121159016	ENSBTAG00000048285	bta-mir-2894	bta-mir-2894 [Source:miRBase;Acc:MI0013069]
7	62502507	62637900	ENSBTAG00000004896	ABLIM3	actin binding LIM protein family, member 3 [Source:HGNC Symbol;Acc:HGNC:29132]

## Sheet: Kenana_NEL
BTA	Gene Start (bp)	Gene End (bp)	Ensembl Gene ID	Associated Gene Name	Description
1	70954511	70984201	ENSBTAG00000014874	FYTTD1	forty-two-three domain containing 1 [Source:HGNC Symbol;Acc:HGNC:25407]
1	70996327	71044754	ENSBTAG00000001890	KIAA0226	KIAA0226 [Source:HGNC Symbol;Acc:HGNC:28991]
8	44310613	44545537	ENSBTAG00000002190	DOCK8	dedicator of cytokinesis 8 [Source:HGNC Symbol;Acc:HGNC:19191]
