# Supplementary material for: Signatures of positive selection in African Butana and Kenana dairy zebu cattle
Source: PLoS One. 2018 Jan 4;13(1):e0190446. doi: 10.1371/journal.pone.0190446 (PMC5754058; doi:10.1371/journal.pone.0190446)
Supplement: S10 Table — (XLSX) [file pone.0190446.s015.xlsx]

## Sheet: Butana
Annotation Cluster 1	Enrichment Score: 0.7748428591367826
Category	Term	Count	%	PValue	Genes	List Total	Pop Hits	Pop Total	Fold Enrichment	Bonferroni	Benjamini	FDR
GOTERM_CC_DIRECT	GO:0005887~integral component of plasma membrane	7	11.6667	0.0439026	ENSBTAG00000039315, ENSBTAG00000038227, ENSBTAG00000013918, ENSBTAG00000020736, ENSBTAG00000020119, ENSBTAG00000004019, ENSBTAG00000007996	50	820	15461	2.63968	0.988774	0.988774	39.2444
UP_KEYWORDS	Receptor	9	15	0.0719338	ENSBTAG00000039315, ENSBTAG00000021460, ENSBTAG00000038227, ENSBTAG00000013918, ENSBTAG00000020736, ENSBTAG00000037629, ENSBTAG00000024798, ENSBTAG00000025101, ENSBTAG00000007996	55	1461	17808	1.99455	0.997635	0.997635	54.8687
GOTERM_BP_DIRECT	GO:0007166~cell surface receptor signaling pathway	3	5	0.0818721	ENSBTAG00000039315, ENSBTAG00000038227, ENSBTAG00000013918	44	153	13824	6.16043	1	1	67.7779
UP_KEYWORDS	G-protein coupled receptor	7	11.6667	0.0979828	ENSBTAG00000039315, ENSBTAG00000021460, ENSBTAG00000038227, ENSBTAG00000013918, ENSBTAG00000037629, ENSBTAG00000024798, ENSBTAG00000007996	55	1053	17808	2.1524	0.999764	0.984647	66.6797
UP_KEYWORDS	Sensory transduction	6	10	0.111259	ENSBTAG00000039315, ENSBTAG00000021460, ENSBTAG00000038227, ENSBTAG00000037629, ENSBTAG00000024798, ENSBTAG00000004694	55	843	17808	2.3045	0.999929	0.958607	71.5502
UP_KEYWORDS	Transducer	7	11.6667	0.114165	ENSBTAG00000039315, ENSBTAG00000021460, ENSBTAG00000038227, ENSBTAG00000013918, ENSBTAG00000037629, ENSBTAG00000024798, ENSBTAG00000007996	55	1099	17808	2.0623	0.999946	0.914119	72.5259
GOTERM_MF_DIRECT	GO:0004930~G-protein coupled receptor activity	6	10	0.152456	ENSBTAG00000039315, ENSBTAG00000021460, ENSBTAG00000038227, ENSBTAG00000013918, ENSBTAG00000037629, ENSBTAG00000024798	41	932	13095	2.05616	0.999999	0.999039	83.0602
UP_KEYWORDS	Olfaction	5	8.33333	0.210806	ENSBTAG00000039315, ENSBTAG00000021460, ENSBTAG00000038227, ENSBTAG00000037629, ENSBTAG00000024798	55	780	17808	2.07552	1	0.935395	91.9786
GOTERM_MF_DIRECT	GO:0004984~olfactory receptor activity	5	8.33333	0.213342	ENSBTAG00000039315, ENSBTAG00000021460, ENSBTAG00000038227, ENSBTAG00000037629, ENSBTAG00000024798	41	780	13095	2.04737	1	0.998792	92.39
INTERPRO	IPR000725:Olfactory receptor	5	8.33333	0.231	ENSBTAG00000039315, ENSBTAG00000021460, ENSBTAG00000038227, ENSBTAG00000037629, ENSBTAG00000024798	54	780	16802	1.99454	1	1	95.4737
INTERPRO	IPR000276:G protein-coupled receptor, rhodopsin-like	6	10	0.235793	ENSBTAG00000039315, ENSBTAG00000021460, ENSBTAG00000038227, ENSBTAG00000037629, ENSBTAG00000024798, ENSBTAG00000007996	54	1051	16802	1.7763	1	0.999913	95.7953
INTERPRO	IPR017452:GPCR, rhodopsin-like, 7TM	6	10	0.24528	ENSBTAG00000039315, ENSBTAG00000021460, ENSBTAG00000038227, ENSBTAG00000037629, ENSBTAG00000024798, ENSBTAG00000007996	54	1067	16802	1.74966	1	0.9996	96.3708
UP_KEYWORDS	Cell membrane	7	11.6667	0.346044	ENSBTAG00000039315, ENSBTAG00000021460, ENSBTAG00000038227, ENSBTAG00000013918, ENSBTAG00000037629, ENSBTAG00000024798, ENSBTAG00000005672	55	1581	17808	1.43357	1	0.943121	98.918
GOTERM_BP_DIRECT	GO:0007186~G-protein coupled receptor signaling pathway	4	6.66667	0.413512	ENSBTAG00000039315, ENSBTAG00000038227, ENSBTAG00000013918, ENSBTAG00000037629	44	748	13824	1.68012	1	1	99.9154
KEGG_PATHWAY	bta04740:Olfactory transduction	5	8.33333	0.565265	ENSBTAG00000039315, ENSBTAG00000021460, ENSBTAG00000038227, ENSBTAG00000037629, ENSBTAG00000024798	29	1062	7583	1.23109	1	1	99.9844
Annotation Cluster 2	Enrichment Score: 0.5843010078619856
Category	Term	Count	%	PValue	Genes	List Total	Pop Hits	Pop Total	Fold Enrichment	Bonferroni	Benjamini	FDR
UP_KEYWORDS	Membrane	22	36.6667	0.161831	ENSBTAG00000039315, ENSBTAG00000038227, ENSBTAG00000006934, ENSBTAG00000013918, ENSBTAG00000037629, ENSBTAG00000019926, ENSBTAG00000020119, ENSBTAG00000024723, ENSBTAG00000025101, ENSBTAG00000006085, ENSBTAG00000024803, ENSBTAG00000021460, ENSBTAG00000009297, ENSBTAG00000020736, ENSBTAG00000014913, ENSBTAG00000024798, ENSBTAG00000019884, ENSBTAG00000005672, ENSBTAG00000007998, ENSBTAG00000019350,…	55	5650	17808	1.26074	0.999999	0.907748	84.7624
UP_KEYWORDS	Transmembrane helix	19	31.6667	0.217407	ENSBTAG00000039315, ENSBTAG00000038227, ENSBTAG00000013918, ENSBTAG00000037629, ENSBTAG00000020119, ENSBTAG00000025101, ENSBTAG00000006085, ENSBTAG00000024803, ENSBTAG00000021460, ENSBTAG00000009297, ENSBTAG00000020736, ENSBTAG00000014913, ENSBTAG00000024798, ENSBTAG00000019884, ENSBTAG00000005672, ENSBTAG00000007998, ENSBTAG00000019350, ENSBTAG00000004019, ENSBTAG00000007996	55	4935	17808	1.24658	1	0.91643	92.6654
UP_KEYWORDS	Transmembrane	19	31.6667	0.22243	ENSBTAG00000039315, ENSBTAG00000038227, ENSBTAG00000013918, ENSBTAG00000037629, ENSBTAG00000020119, ENSBTAG00000025101, ENSBTAG00000006085, ENSBTAG00000024803, ENSBTAG00000021460, ENSBTAG00000009297, ENSBTAG00000020736, ENSBTAG00000014913, ENSBTAG00000024798, ENSBTAG00000019884, ENSBTAG00000005672, ENSBTAG00000007998, ENSBTAG00000019350, ENSBTAG00000004019, ENSBTAG00000007996	55	4953	17808	1.24205	1	0.869687	93.1519
GOTERM_CC_DIRECT	GO:0016021~integral component of membrane	14	23.3333	0.587847	ENSBTAG00000006157, ENSBTAG00000013918, ENSBTAG00000037629, ENSBTAG00000025101, ENSBTAG00000024803, ENSBTAG00000006085, ENSBTAG00000021460, ENSBTAG00000009297, ENSBTAG00000024798, ENSBTAG00000014913, ENSBTAG00000005672, ENSBTAG00000019350, ENSBTAG00000007998, ENSBTAG00000004019	50	4185	15461	1.03443	1	1	99.9947
Annotation Cluster 3	Enrichment Score: 0.46487796328178865
Category	Term	Count	%	PValue	Genes	List Total	Pop Hits	Pop Total	Fold Enrichment	Bonferroni	Benjamini	FDR
GOTERM_CC_DIRECT	GO:0005887~integral component of plasma membrane	7	11.6667	0.0439026	ENSBTAG00000039315, ENSBTAG00000038227, ENSBTAG00000013918, ENSBTAG00000020736, ENSBTAG00000020119, ENSBTAG00000004019, ENSBTAG00000007996	50	820	15461	2.63968	0.988774	0.988774	39.2444
UP_SEQ_FEATURE	topological domain:Cytoplasmic	4	6.66667	0.1704	ENSBTAG00000006085, ENSBTAG00000013918, ENSBTAG00000020736, ENSBTAG00000004019	13	760	6267	2.53725	0.999999	0.999999	85.7715
UP_SEQ_FEATURE	signal peptide	4	6.66667	0.303023	ENSBTAG00000006085, ENSBTAG00000013918, ENSBTAG00000020736, ENSBTAG00000004019	13	1010	6267	1.90922	1	0.999998	97.6905
UP_SEQ_FEATURE	transmembrane region	4	6.66667	0.450524	ENSBTAG00000006085, ENSBTAG00000013918, ENSBTAG00000020736, ENSBTAG00000004019	13	1269	6267	1.51955	1	1	99.807
UP_KEYWORDS	Signal	10	16.6667	0.489119	ENSBTAG00000006085, ENSBTAG00000024803, ENSBTAG00000013918, ENSBTAG00000020736, ENSBTAG00000005140, ENSBTAG00000020119, ENSBTAG00000019884, ENSBTAG00000032068, ENSBTAG00000005672, ENSBTAG00000004019	55	2817	17808	1.14939	1	0.973397	99.9221
UP_SEQ_FEATURE	glycosylation site:N-linked (GlcNAc...)	3	5	0.585995	ENSBTAG00000013918, ENSBTAG00000020736, ENSBTAG00000004019	13	988	6267	1.4638	1	1	99.9899
UP_KEYWORDS	Disulfide bond	5	8.33333	0.746394	ENSBTAG00000013918, ENSBTAG00000020736, ENSBTAG00000024723, ENSBTAG00000004019, ENSBTAG00000025101	55	1643	17808	0.985337	1	0.996138	100
UP_KEYWORDS	Glycoprotein	3	5	0.874073	ENSBTAG00000013918, ENSBTAG00000020736, ENSBTAG00000004019	55	1157	17808	0.839538	1	0.999082	100
Annotation Cluster 4	Enrichment Score: 0.41199649984644754
Category	Term	Count	%	PValue	Genes	List Total	Pop Hits	Pop Total	Fold Enrichment	Bonferroni	Benjamini	FDR
INTERPRO	IPR008271:Serine/threonine-protein kinase, active site	3	5	0.233751	ENSBTAG00000006084, ENSBTAG00000004021, ENSBTAG00000008650	54	291	16802	3.20771	1	0.999996	95.6609
SMART	SM00220:S_TKc	3	5	0.352685	ENSBTAG00000006084, ENSBTAG00000004021, ENSBTAG00000008650	33	338	8740	2.35073	1	0.999913	98.2532
INTERPRO	IPR000719:Protein kinase, catalytic domain	3	5	0.430186	ENSBTAG00000006084, ENSBTAG00000004021, ENSBTAG00000008650	54	462	16802	2.02044	1	0.999998	99.8677
INTERPRO	IPR011009:Protein kinase-like domain	3	5	0.470796	ENSBTAG00000006084, ENSBTAG00000004021, ENSBTAG00000008650	54	500	16802	1.86689	1	0.999997	99.9446
GOTERM_MF_DIRECT	GO:0005524~ATP binding	5	8.33333	0.521661	ENSBTAG00000006084, ENSBTAG00000004021, ENSBTAG00000004018, ENSBTAG00000017644, ENSBTAG00000008650	41	1224	13095	1.3047	1	0.999996	99.9635
Annotation Cluster 5	Enrichment Score: 0.3670504570945344
Category	Term	Count	%	PValue	Genes	List Total	Pop Hits	Pop Total	Fold Enrichment	Bonferroni	Benjamini	FDR
UP_KEYWORDS	Transferase	6	10	0.218369	ENSBTAG00000006085, ENSBTAG00000004021, ENSBTAG00000004781, ENSBTAG00000021859, ENSBTAG00000004018, ENSBTAG00000008650	55	1062	17808	1.82928	1	0.891103	92.7609
UP_KEYWORDS	Kinase	3	5	0.39982	ENSBTAG00000004021, ENSBTAG00000004018, ENSBTAG00000008650	55	452	17808	2.14899	1	0.958455	99.5664
UP_KEYWORDS	ATP-binding	4	6.66667	0.478099	ENSBTAG00000004021, ENSBTAG00000004018, ENSBTAG00000017644, ENSBTAG00000008650	55	848	17808	1.52727	1	0.97677	99.9022
GOTERM_MF_DIRECT	GO:0005524~ATP binding	5	8.33333	0.521661	ENSBTAG00000006084, ENSBTAG00000004021, ENSBTAG00000004018, ENSBTAG00000017644, ENSBTAG00000008650	41	1224	13095	1.3047	1	0.999996	99.9635
UP_KEYWORDS	Nucleotide-binding	4	6.66667	0.671098	ENSBTAG00000004021, ENSBTAG00000004018, ENSBTAG00000017644, ENSBTAG00000008650	55	1124	17808	1.15225	1	0.993289	99.9993
Annotation Cluster 6	Enrichment Score: 0.26439057339777805
Category	Term	Count	%	PValue	Genes	List Total	Pop Hits	Pop Total	Fold Enrichment	Bonferroni	Benjamini	FDR
UP_KEYWORDS	Metal-binding	8	13.3333	0.281286	ENSBTAG00000019967, ENSBTAG00000006934, ENSBTAG00000006719, ENSBTAG00000013918, ENSBTAG00000004021, ENSBTAG00000019926, ENSBTAG00000032068, ENSBTAG00000004018	55	1757	17808	1.47425	1	0.912152	97.0401
UP_KEYWORDS	Zinc-finger	3	5	0.67218	ENSBTAG00000019967, ENSBTAG00000006719, ENSBTAG00000004018	55	753	17808	1.28997	1	0.991388	99.9993
UP_KEYWORDS	Zinc	3	5	0.851521	ENSBTAG00000019967, ENSBTAG00000006719, ENSBTAG00000004018	55	1091	17808	0.890326	1	0.99879	100
Annotation Cluster 7	Enrichment Score: 0.06825007422173235
Category	Term	Count	%	PValue	Genes	List Total	Pop Hits	Pop Total	Fold Enrichment	Bonferroni	Benjamini	FDR
UP_KEYWORDS	Cytoplasm	5	8.33333	0.781894	ENSBTAG00000031146, ENSBTAG00000004021, ENSBTAG00000019926, ENSBTAG00000032068, ENSBTAG00000024723	55	1728	17808	0.936869	1	0.997187	100
UP_KEYWORDS	Nucleus	5	8.33333	0.875097	ENSBTAG00000031146, ENSBTAG00000001166, ENSBTAG00000011384, ENSBTAG00000004021, ENSBTAG00000024723	55	2019	17808	0.801837	1	0.998817	100
UP_KEYWORDS	Phosphoprotein	6	10	0.912106	ENSBTAG00000031146, ENSBTAG00000019967, ENSBTAG00000013918, ENSBTAG00000004021, ENSBTAG00000002127, ENSBTAG00000024723	55	2603	17808	0.746328	1	0.999487	100

## Sheet: Kenana
Annotation Cluster 1	Enrichment Score: 0.4539772052057116
Category	Term	Count	%	PValue	Genes	List Total	Pop Hits	Pop Total	Fold Enrichment	Bonferroni	Benjamini	FDR
UP_KEYWORDS	G-protein coupled receptor	5	11.6279	0.197275	ENSBTAG00000039315, ENSBTAG00000021460, ENSBTAG00000038227, ENSBTAG00000024798, ENSBTAG00000007996	40	1053	17808	2.11396	0.999998	0.999998	88.9439
UP_KEYWORDS	Transducer	5	11.6279	0.218451	ENSBTAG00000039315, ENSBTAG00000021460, ENSBTAG00000038227, ENSBTAG00000024798, ENSBTAG00000007996	40	1099	17808	2.02548	1	0.999385	91.5425
INTERPRO	IPR000276:G protein-coupled receptor, rhodopsin-like	5	11.6279	0.225454	ENSBTAG00000039315, ENSBTAG00000021460, ENSBTAG00000038227, ENSBTAG00000024798, ENSBTAG00000007996	40	1051	16802	1.99833	1	1	94.163
INTERPRO	IPR017452:GPCR, rhodopsin-like, 7TM	5	11.6279	0.233497	ENSBTAG00000039315, ENSBTAG00000021460, ENSBTAG00000038227, ENSBTAG00000024798, ENSBTAG00000007996	40	1067	16802	1.96837	1	0.999999	94.8027
UP_KEYWORDS	Olfaction	4	9.30233	0.243051	ENSBTAG00000039315, ENSBTAG00000021460, ENSBTAG00000038227, ENSBTAG00000024798	40	780	17808	2.28308	1	0.996186	93.8617
UP_KEYWORDS	Cell membrane	6	13.9535	0.262392	ENSBTAG00000039315, ENSBTAG00000021460, ENSBTAG00000038227, ENSBTAG00000000460, ENSBTAG00000024798, ENSBTAG00000047743	40	1581	17808	1.68956	1	0.989592	95.2642
GOTERM_MF_DIRECT	GO:0004984~olfactory receptor activity	4	9.30233	0.263928	ENSBTAG00000039315, ENSBTAG00000021460, ENSBTAG00000038227, ENSBTAG00000024798	31	780	13095	2.16625	1	1	95.5533
INTERPRO	IPR000725:Olfactory receptor	4	9.30233	0.270839	ENSBTAG00000039315, ENSBTAG00000021460, ENSBTAG00000038227, ENSBTAG00000024798	40	780	16802	2.1541	1	0.999976	97.0175
UP_KEYWORDS	Sensory transduction	4	9.30233	0.280644	ENSBTAG00000039315, ENSBTAG00000021460, ENSBTAG00000038227, ENSBTAG00000024798	40	843	17808	2.11246	1	0.980799	96.3158
GOTERM_MF_DIRECT	GO:0004930~G-protein coupled receptor activity	4	9.30233	0.36113	ENSBTAG00000039315, ENSBTAG00000021460, ENSBTAG00000038227, ENSBTAG00000024798	31	932	13095	1.81296	1	0.999999	98.9452
UP_KEYWORDS	Receptor	5	11.6279	0.399243	ENSBTAG00000039315, ENSBTAG00000021460, ENSBTAG00000038227, ENSBTAG00000024798, ENSBTAG00000007996	40	1461	17808	1.52361	1	0.98732	99.3944
KEGG_PATHWAY	bta04740:Olfactory transduction	4	9.30233	0.432732	ENSBTAG00000039315, ENSBTAG00000021460, ENSBTAG00000038227, ENSBTAG00000024798	18	1062	7583	1.58673	1	1	99.0431
UP_KEYWORDS	Membrane	14	32.5581	0.474277	ENSBTAG00000039315, ENSBTAG00000012900, ENSBTAG00000038227, ENSBTAG00000000460, ENSBTAG00000018106, ENSBTAG00000047743, ENSBTAG00000011171, ENSBTAG00000021460, ENSBTAG00000009297, ENSBTAG00000014913, ENSBTAG00000008718, ENSBTAG00000024798, ENSBTAG00000007998, ENSBTAG00000007996	40	5650	17808	1.10315	1	0.986247	99.841
GOTERM_CC_DIRECT	GO:0005887~integral component of plasma membrane	3	6.97674	0.560741	ENSBTAG00000039315, ENSBTAG00000038227, ENSBTAG00000007996	36	820	15461	1.57124	1	1	99.9673
UP_KEYWORDS	Transmembrane helix	11	25.5814	0.672305	ENSBTAG00000039315, ENSBTAG00000021460, ENSBTAG00000038227, ENSBTAG00000012900, ENSBTAG00000009297, ENSBTAG00000014913, ENSBTAG00000024798, ENSBTAG00000008718, ENSBTAG00000007998, ENSBTAG00000007996, ENSBTAG00000011171	40	4935	17808	0.99234	1	0.997724	99.9986
UP_KEYWORDS	Transmembrane	11	25.5814	0.677357	ENSBTAG00000039315, ENSBTAG00000021460, ENSBTAG00000038227, ENSBTAG00000012900, ENSBTAG00000009297, ENSBTAG00000014913, ENSBTAG00000024798, ENSBTAG00000008718, ENSBTAG00000007998, ENSBTAG00000007996, ENSBTAG00000011171	40	4953	17808	0.988734	1	0.996504	99.9988
GOTERM_CC_DIRECT	GO:0016021~integral component of membrane	8	18.6047	0.873626	ENSBTAG00000021460, ENSBTAG00000012900, ENSBTAG00000009297, ENSBTAG00000014913, ENSBTAG00000024798, ENSBTAG00000008718, ENSBTAG00000007998, ENSBTAG00000011171	36	4185	15461	0.820974	1	1	100
