# Supplementary material for: Signatures of positive selection in African Butana and Kenana dairy zebu cattle
Source: PLoS One. 2018 Jan 4;13(1):e0190446. doi: 10.1371/journal.pone.0190446 (PMC5754058; doi:10.1371/journal.pone.0190446)
Supplement: S11 Table — (XLSX) [file pone.0190446.s016.xlsx]

## Sheet: Butana
Butana			Kenana
BTA	start	stop	BTA	start	stop
4	41931448	41954774	1	75263982	75307874
4	118449733	118844621	2	29307365	29393836
5	47353974	47528891	2	29376486	29395264
6	5028589	5174278	2	52900905	52952483
9	43595237	43698072	3	75812033	76381744
11	982641	1058319	3	75879604	76825243
20	43567617	43623473	3	97372985	97470735
26	1269847	1298081	5	46852345	47464310
28	31631765	31697770	5	47362029	47505003
			6	4927272	5185778
			6	4964608	5185778
			6	113126797	113304392
			7	6613598	6641919
			14	31938018	31992578
			17	50240616	50520450
			21	49114762	49133485
