# Supplementary material for: Signatures of positive selection in African Butana and Kenana dairy zebu cattle
Source: PLoS One. 2018 Jan 4;13(1):e0190446. doi: 10.1371/journal.pone.0190446 (PMC5754058; doi:10.1371/journal.pone.0190446)
Supplement: S12 Table — (XLSX) [file pone.0190446.s017.xlsx]

## Sheet: Butana
BTA	start	stop	QTL
1	18308654	95771176	Rump angle QTL
1	19367110	98355467	Oleic acid content QTL
1	52457035	108379861	Conception rate QTL
1	61075331	158337067	Carcass weight QTL
1	64395111	158337067	Infectious bovine keratoconjunctivitis susceptibility QTL
1	72345494	158337067	Body length QTL
1	72345494	158337067	Chest girth QTL
1	72345494	158337067	Hip width QTL
1	72345494	158337067	Withers height QTL
1	72921513	96053060	Abomasum displacement QTL
1	74291939	158337067	Milk yield QTL
1	78193999	106924804	Hindquarter proportions QTL
1	78193999	132497971	Non-return rate
1	78197131	105642069	Bovine spongiform encephalopathy QTL
1	79513019	91558557	Longissimus muscle area QTL
1	79513019	132497971	Milk protein yield QTL
1	85262031	158337067	Inseminations per conception QTL
1	86015661	158337067	Milk yield QTL
1	97173677	158337067	Feed conversion ratio QTL
1	148920322	158337067	Body weight
1	148920322	158337067	Carcass weight QTL
1	152065251	158337067	Milk fat percentage
1	153028474	158337067	Milk protein percentage QTL
1	154890208	158337067	Fat thickness at the 12th rib QTL
1	154890208	158337067	Longissimus muscle area QTL
2	2103896	9123295	Longissimus muscle area QTL
2	2103896	137060424	Milk fat yield
2	2103896	73145604	Milk protein percentage QTL
2	2103896	5618674	PTA type QTL
2	2103896	137060424	Udder depth
2	3950712	4162203	Cutability QTL
2	3950712	4162203	Shear force QTL
2	5618674	31594488	Milk fat yield QTL
2	6308843	22470255	Kidney, pelvic, and heart fat percentage QTL
2	7228193	112272705	Lung percentage QTL
2	7987029	22470255	Body weight
2	9654953	21899228	Milk fat percentage
2	9728975	21973250	Kidney, pelvic, and heart fat percentage QTL
2	10937591	26256172	Body depth QTL
2	10937591	26256172	Body form composite index QTL
2	10937591	26256172	Milk protein percentage QTL
2	10939706	22470255	Body weight
2	10939706	22470255	Post-weaning average daily gain QTL
2	13155040	83019162	Body weight
2	14376987	24955499	Kidney, pelvic, and heart fat percentage QTL
2	16748358	51719172	Chest depth QTL
2	17278973	60793028	Fat thickness at the 12th rib QTL
2	17418997	32335581	Teat placement QTL
2	17626049	34408682	Body weight
2	18592775	61057392	Milk yield QTL
2	26256172	31459037	Stature QTL
2	26262517	31589201	Milk fat percentage QTL
2	31353291	31564783	Veterinary treatments QTL
2	31383869	53728342	Longissimus muscle area QTL
2	73959847	135660955	Non-return rate
2	73959847	135660955	Palmitoleic acid content QTL
2	82849969	134920734	Body weight
2	125343403	137060424	Marbling score QTL
2	127591834	137060424	Body weight
2	127630960	137060424	Milk energy yield QTL
2	127630960	137060424	Milk fat yield QTL
2	129287920	134920734	Carcass weight QTL
2	131762702	131974193	Residual feed intake QTL
2	132098211	132309702	Marbling score QTL
2	132139620	133441182	Fertilization rate QTL
2	132594327	132805818	Marbling score QTL
3	13073907	97053122	Milk protein percentage QTL
3	13073907	97053122	Milking speed QTL
3	21660304	118796463	Marbling score QTL
3	27116566	76718680	Milk protein percentage QTL
3	27116566	76718680	Milk protein yield QTL
3	27116566	76718680	Milk yield QTL
3	37279800	115828702	Milk fat yield
3	44443365	80168924	Dystocia
3	55111865	83410809	Body weight
3	55111865	83410809	Calving ease
3	55111865	83410809	Carcass weight QTL
3	55111865	83410809	Longissimus muscle area QTL
3	55111865	76724434	Milk fat percentage QTL
3	55322837	103441049	Milk fat yield
3	67306862	117267147	Milk fat yield
3	68457618	88232367	Residual feed intake QTL
3	68457618	89566714	Residual feed intake QTL
3	75759717	75951510	Rib thickness QTL
4	12892821	115051183	Marbling score QTL
4	23084879	46850038	Calving ease
4	23084879	46850038	Stillbirth
4	23856046	56586290	Somatic cell score QTL
4	25964437	54969795	Residual feed intake QTL
4	26158286	46594974	Stature QTL
4	30255862	63721548	Body weight
4	30255862	59632835	Height
4	30255862	59632835	Marbling score
4	30255862	49398182	Scrotal circumference QTL
4	35299668	92132307	Social separation--Standing alert QTL
4	35299668	92132307	Social separation--Vocalization QTL
4	35646555	54801579	Fat thickness at the 12th rib QTL
4	47084697	49500208	Somatic Cell Count QTL
4	49398182	59632835	Body weight
4	49398182	59632835	Weaning weight-maternal milk QTL
4	52626380	62026058	Marbling score QTL
4	56484264	56688316	Milk protein percentage QTL
4	56586290	63721548	Calving ease
4	56586290	67896047	Longissimus muscle area QTL
4	56586290	67896047	Marbling score QTL
4	56586290	116443812	Milk fat percentage QTL
4	56586290	73300787	Milk protein yield QTL
4	56586290	73300787	Milking speed QTL
4	59643038	60930183	Longissimus muscle area QTL
4	59959027	73300787	Body weight
4	60575008	60779060	Milk yield
4	79617762	105674570	Fat thickness at the 12th rib QTL
4	93254589	105674570	Body weight
4	93254589	111148431	Scrotal circumference QTL
4	96149246	116443812	Parasites mean of natural logarithm QTL
4	96149246	105664367	Post-weaning average daily gain QTL
4	97235529	97439580	Calving interval QTL
4	97235529	97439580	Calving to conception interval QTL
4	97235529	97439580	Inseminations per conception QTL
4	97235529	97439580	Neutrophil count QTL
4	97235529	97439580	Pregnancy rate QTL
4	97235529	97439580	White blood cell count QTL
4	97235529	97439580	Withers height QTL
4	97245732	97449783	305 days milk yield QTL
4	97245732	97449783	Age at first calving QTL
4	97245732	97449783	Age at puberty QTL
4	97245732	97449783	Arachidic acid content QTL
4	97245732	97449783	C14 index QTL
4	97245732	97449783	C18 index QTL
4	97245732	97449783	Capric acid content QTL
4	97245732	97449783	Cis-10-Pentadecenoic acid content QTL
4	97245732	97449783	Desaturation index QTL
4	97245732	97449783	Eicosapentaenoic acid content QTL
4	97245732	97449783	Lauric acid content QTL
4	97245732	97449783	Lymphocyte count QTL
4	97245732	97449783	Margaric acid content QTL
4	97245732	97449783	Mean corpuscular hemoglobin content QTL
4	97245732	97449783	Mean corpuscular volume QTL
4	97245732	97449783	Meat fat content QTL
4	97245732	97449783	Myristic acid content QTL
4	97245732	97449783	Myristoleic acid content QTL
4	97245732	97449783	Neutrophil count QTL
4	97245732	97449783	Pentadecylic acid content QTL
4	97245732	97449783	Red blood cell count QTL
4	97245732	97449783	Red blood cell distribution width QTL
4	97245732	97449783	Rump length QTL
4	97245732	97449783	Saturated fatty acid content QTL
4	97245732	97449783	Stearic acid content QTL
4	97245732	97449783	White blood cell count QTL
4	108339906	120829699	Gestation length QTL
4	110505670	120829699	Male Fertility QTL
4	110797598	120829699	Calving ease
4	110797598	120829699	Milk protein yield
4	111148431	120829699	Body weight
4	118713617	118917668	Milk fatty acid unsaturated index QTL
4	118713617	118917668	Milk monounsaturated fatty acid content QTL
4	118713617	118917668	Milk saturated fatty acid content QTL
4	118713617	118917668	Milk saturated to unsaturated fatty acid ratio QTL
4	118723819	118927870	Milk fatty acid unsaturated index QTL
5	5927562	99524939	Milk fat percentage QTL
5	7317256	97020144	Milk yield QTL
5	8593514	47592928	Structural soundness
5	8620095	100219786	Milk protein yield QTL
5	11664869	85115661	Tick resistance QTL
5	12101640	108852142	Milk yield
5	22273823	86873871	Milk fat yield QTL
5	24060825	56657827	Milk protein percentage QTL
5	24060825	56657827	Udder height QTL
5	25178267	75732931	Milk protein percentage QTL
5	26774010	118456816	Milk yield
5	27207739	62710618	Fat thickness at the 12th rib QTL
5	27239218	53122834	Longissimus muscle area QTL
5	28076298	55189962	Body weight
5	30991780	53296546	Dressing percentage QTL
5	30997860	59644648	Body weight
5	32294618	75241567	FSH at castration QTL
5	35290906	71735471	Twinning QTL
5	35681758	73557532	Average Daily Gain QTL
5	35681758	73557532	Body weight
5	35681758	73557532	Pre-weaning average daily gain QTL
5	40520919	52387013	Bone percentage QTL
5	40520919	52387013	Hindquarter proportions QTL
5	40520919	52387013	Meat-to-bone ratio QTL
5	41884557	73188190	Somatic cell score QTL
5	42953682	86569875	Milk fat yield QTL
5	42953682	86569875	Tenderness score QTL
5	43814251	58984543	Fat percentage QTL
5	44415750	73431387	Gestation length QTL
5	46253823	58758718	Milk yield QTL
5	46493545	116834572	Rump length QTL
5	47297618	47471329	Stature QTL
5	47349731	47523443	Gestation length QTL
5	47601613	47775325	Longissimus muscle area QTL
5	47601613	47775325	Marbling score QTL
5	47662412	47836124	Yield grade QTL
5	47731897	47905609	Stature QTL
5	48027207	48200919	Clinical mastitis QTL
5	48200919	63510004	Abomasum displacement QTL
5	48247687	52387013	Carcass weight QTL
5	48247687	53302626	Twinning QTL
5	48473512	52387013	Average Daily Gain QTL
5	48678266	51782722	Twinning QTL
5	49150988	49324700	Gestation length QTL
5	49633681	73066592	Marbling score QTL
5	49633681	85840285	Yield grade QTL
5	52239358	62710618	Milk fat yield
5	52387013	62015771	Calving ease
5	52387013	62015771	Fat thickness at the 12th rib QTL
5	53296546	59644648	Average Daily Gain QTL
5	53296546	59644648	Subcutaneous fat thickness
5	53296546	62015771	Twinning QTL
5	53991393	114201018	Rump width QTL
5	56657827	62015771	Average Daily Gain QTL
5	56657827	63735518	Udder height QTL
5	57274504	57448216	Marbling score QTL
5	59557792	59731504	Adjusted Weaning weight QTL
5	59557792	59731504	Body weight
5	59557792	59731504	Intramuscular fat QTL
5	59557792	59731504	Longissimus muscle area QTL
5	59592534	59766246	Feed conversion ratio QTL
5	59644648	62580334	Coat color QTL
5	59644648	73188190	Milk protein yield QTL
5	59644648	63735518	Pre-weaning average daily gain QTL
5	61772886	95093401	Tick resistance QTL
5	62015771	73557532	Body weight
5	62015771	75163397	Fat thickness at the 12th rib QTL
5	62015771	71566102	Twinning QTL
5	62580334	73557532	Body weight
5	62580334	71561759	Twinning QTL
5	63144443	97714992	trans-Vaccenic acid content QTL
5	63735518	97454424	Body size QTL
5	63735518	97454424	Body weight
5	63735518	97454424	Milk protein percentage QTL
5	63735518	73188190	Pre-weaning average daily gain QTL
5	63735518	97454424	Stature QTL
5	63735518	97454424	Udder depth QTL
5	65641165	97541280	Abomasum displacement QTL
5	67812562	115888064	Ovulation rate QTL
5	69998353	70172065	Dry matter intake QTL
5	70085209	70258920	Chest width QTL
5	70085209	70258920	Length of productive life QTL
5	70111265	70284977	Body condition score QTL
5	70111265	70284977	Carcass weight QTL
5	70111265	70284977	Milk fat percentage QTL
5	70111265	70284977	Milk fat yield
5	70137322	70311034	Chest width QTL
5	70137322	70311034	Conformation score QTL
5	70137322	70311034	Milk fat yield
5	70137322	70311034	Milk protein yield
5	70137322	70311034	Rump angle QTL
5	70137322	70311034	Somatic cell score
5	70432632	70606344	Somatic cell score
5	73188190	114885247	Milk yield QTL
5	97454424	119325375	Hip height QTL
5	98632396	115069577	Carcass weight QTL
5	98632396	115069577	Scrotal circumference QTL
5	100132930	114885247	Body weight
5	100132930	115069577	Fat thickness at the 12th rib QTL
5	100132930	114885247	Weaning weight-maternal milk QTL
5	105445076	114885247	Milk fat percentage QTL
5	108852142	115069577	Body weight
5	108852142	115069577	Longissimus muscle area QTL
5	108852142	114885247	Marbling score
6	0	26351244	Docosahexaenoic acid content QTL
6	0	26351244	Omega-6 to omega-3 fatty acid ratio QTL
6	0	26351244	Social separation--Walking/running QTL
6	0	26351244	Stearic aldehyde content QTL
6	119691	44526237	Calving ease
6	119691	11933399	Fat thickness at the 12th rib QTL
6	119691	11933399	Longissimus muscle area QTL
6	119691	7064183	Longissimus muscle area QTL
6	119691	11933399	Marbling score
6	119691	9056007	Somatic Cell Count QTL
6	3230027	8968256	Body weight
6	3230027	8968256	Dairy form QTL
6	3230027	8968256	Milk fat percentage QTL
6	3230027	8968256	Milk protein percentage QTL
6	3265127	9003356	Milk fat percentage
6	4581398	25744422	Body weight
6	4581398	33930092	Calving ease
6	4581398	33930092	Fat thickness at the 12th rib QTL
6	4581398	33930092	Marbling score
6	4581398	25744422	Milk protein yield QTL
6	4932404	66620867	Milk protein percentage QTL
6	7415189	66971873	Gestation length QTL
6	8091454	53668451	Body weight
6	8827853	116486666	Somatic cell score QTL
6	8968968	35341668	Body weight
6	9056007	44526237	Milk fat yield
6	9091108	32675247	Abomasum displacement QTL
6	10398736	41962141	Milk protein percentage
6	11601510	48860075	Body weight
6	11933399	33930092	Body weight
6	11933399	34499255	Kidney fat weight QTL
6	11933399	95673395	Kidney, pelvic, and heart fat percentage QTL
6	11933399	95673395	Kidney, pelvic, and heart fat weight QTL
6	19448404	48860075	Longissimus muscle area QTL
6	19711658	94402303	Milk protein percentage QTL
6	20167965	33930092	Milk fat percentage QTL
6	20167965	44526237	Milk protein percentage QTL
6	20325918	48860075	Carcass weight QTL
6	23290879	47313386	Body weight
6	23290879	32411993	Milk yield
6	24168393	34376403	Feed conversion ratio QTL
6	24247369	52975215	Milk fat percentage
6	24247369	33930092	Milk fat yield
6	24247369	33930092	Milk yield
6	25744422	33930092	Longissimus muscle area QTL
6	25744422	33930092	Weaning weight-maternal milk QTL
6	26351244	34851482	Body length
6	26351244	33930092	Body weight
6	26351244	34851482	Body weight
6	26351244	64253742	Clinical mastitis QTL
6	26351244	34851482	Hematin pigment concentration QTL
6	26351244	44482913	Hip height QTL
6	26351244	34851482	Kidney, pelvic, and heart fat percentage QTL
6	26351244	44526237	Milk fat percentage QTL
6	26351244	52554008	Milk fat percentage QTL
6	26351244	52554008	Milk protein percentage QTL
6	26351244	94156599	Milk protein percentage QTL
6	26351244	44526237	Milk protein percentage QTL
6	26351244	94156599	Milk protein yield QTL
6	26351244	33930092	Milk protein yield QTL
6	26351244	94156599	Milk yield QTL
6	26351244	44526237	Milk yield QTL
6	26351244	33930092	Milk yield QTL
6	26351244	33930092	Pre-weaning average daily gain QTL
6	26351244	34851482	Subcutaneous fat QTL
6	26358264	50853273	Bovine spongiform encephalopathy QTL
6	26360019	74355836	Milk fat percentage QTL
6	26360019	88700837	Milk fat yield QTL
6	26886528	30155427	Carcass weight QTL
6	26886528	44596438	Milk protein percentage
6	27764042	45649455	Carcass weight QTL
6	27764042	48860075	Carcass weight QTL
6	27764042	69661244	Rump width QTL
6	28262771	28438274	Johne's disease tolerance QTL
6	28290550	28466053	Milk fat percentage
6	28290550	28466053	Milk protein percentage
6	28290550	28466053	Milk yield
6	28306647	51250717	Twinning rate
6	28341747	51285817	Age at puberty
6	28341747	38806258	Body weight
6	28341747	51285817	Productive life
6	28359298	51303367	Johne's disease tolerance QTL
6	29870075	94402303	Milk yield QTL
6	30832468	94402303	Milk protein yield QTL
6	36043857	95686884	Residual feed intake QTL
6	36307111	95541768	Gestation length QTL
6	48120337	69729325	Marbling score
6	50855028	94087220	Milk fat yield QTL
6	50855028	94087220	Milk protein percentage QTL
6	53371998	71563848	Somatic cell score
6	64332302	87390197	Foot angle QTL
6	64332302	87390197	Quality of udder QTL
6	64332302	87390197	Structural soundness
6	64332302	87390197	Teat placement QTL
6	64332302	87390197	Udder depth QTL
6	64338444	88613086	Degree of Spotting QTL
6	64727183	87063248	Body weight
6	64727183	87723652	Subcutaneous fat thickness
6	64727183	69729325	Weaning weight-maternal milk QTL
6	64820674	72230759	Body form composite index QTL
6	64820674	72230759	Milk fat percentage QTL
6	64820674	72230759	Milk protein percentage
6	64820674	72230759	Milk protein percentage QTL
6	64820674	72230759	Milk yield QTL
6	64820674	72230759	Thurl width QTL
6	64820674	72230759	Twinning rate
6	64855775	72265859	Somatic cell score
6	68695979	68871482	Marbling score QTL
6	68695979	68871482	Productive life
6	68783730	118066191	Milk protein percentage QTL
6	72318510	94156599	Milk protein yield QTL
6	72318510	94156599	Milk yield QTL
6	72319388	91086500	Milk fat percentage QTL
6	74487463	87477948	Milk protein percentage QTL
6	74487463	87477948	Teat placement QTL
6	79678016	79853518	Marbling score QTL
6	79741144	89139594	Milk alpha-casein content QTL
6	79741144	89139594	Milk alpha-lactalbumin content QTL
6	79741144	89139594	Milk beta-casein content QTL
6	79741144	89139594	Milk beta-Lactoglobulin protein content QTL
6	79741144	89139594	Milk casein percentage QTL
6	79741144	89139594	Milk fat yield QTL
6	79741144	89139594	Milk kappa-casein content QTL
6	79741144	89139594	Milk protein percentage QTL
6	79741144	89139594	Milk protein yield QTL
6	79741144	89139594	Milk yield QTL
9	0	75409523	Inseminations per conception QTL
9	0	75409523	Non-return rate
9	10858122	75409523	Milk fat yield
9	18180000	46646401	Marbling score QTL
9	18385373	47319594	Milk yield
9	24968872	47319594	Social separation--Vocalization QTL
9	35604618	47319594	Interval from first to last insemination QTL
9	35706860	55585344	Udder composite index QTL
9	37458166	46701196	Milk profitability index QTL
9	37458166	46701196	Milk protein percentage QTL
9	37971718	47319594	Milk fat yield QTL
9	37971718	47319594	Milk protein yield QTL
9	37971718	57619653	Scrotal circumference QTL
9	37971718	47319594	Udder depth QTL
9	38765329	79955682	Clinical mastitis QTL
9	38765329	75409523	Milk fat yield
9	38765329	47319594	Milk protein yield
9	42006577	86906347	Clinical mastitis QTL
9	42253154	66606362	Marbling score QTL
9	43075078	43257728	Dry matter intake QTL
9	46378796	61290329	Milk protein percentage QTL
9	46378796	78734431	Post-weaning average daily gain QTL
9	46646401	75409523	Milk fat yield
9	46646401	75409523	Milk protein yield
9	46646401	75409523	Non-return rate
9	46646401	75409523	Udder cleft QTL
9	47319594	75409523	General disease susceptibility QTL
9	47319594	75409523	Milk fat yield
9	47325073	75409523	Milk protein yield QTL
9	49097437	94213516	Liver weight QTL
9	57619653	61290329	Body weight
9	57619653	61290329	Calving ease
9	57619653	78734431	Longissimus muscle area QTL
10	1055544	104305016	Milk fat yield
10	1055544	104305016	Milk protein yield QTL
10	9286468	26289542	Height
10	14372064	35790220	Body weight
10	14372064	54676592	Calving ease
10	14372064	26489531	Gastrointestinal tract weight QTL
10	14372064	35790220	Longissimus muscle area QTL
10	14372064	55680741	Muscle pH QTL
10	14372064	55680741	Nitrogen content QTL
10	14372064	34696376	Social separation--Vocalization QTL
10	14372064	34696376	Subcutaneous fat QTL
10	15119141	71531833	Milk fat yield QTL
10	15119141	71531833	Milk protein yield QTL
10	15119141	71531833	Teat length QTL
10	15119141	71531833	Teat placement QTL
10	15119141	71531833	Udder attachment QTL
10	17045529	26357255	Milk protein percentage
10	21324022	45116946	Body depth QTL
10	21324022	45116946	Strength QTL
10	24706756	27056746	Shear force QTL
10	25094768	25889877	Bovine spongiform encephalopathy QTL
10	25829692	26006060	Carcass weight QTL
10	25847328	34758105	Marbling score QTL
10	25917876	37291587	Shear force QTL
10	26289542	54676592	Body weight
10	26289542	35790220	Calving ease
10	26289542	35790220	Carcass weight QTL
10	26289542	35790220	Twinning QTL
10	26933288	27109657	Shear force QTL
10	27463161	38689902	Dry matter intake QTL
10	31699115	75917952	Milk yield QTL
10	34696376	55680741	Meat percentage QTL
10	34696376	55680741	Subcutaneous fat QTL
10	34902336	85683628	Somatic cell score QTL
10	35790220	54676592	Body weight
10	35790220	54676592	Marbling score
10	37455321	37631690	Non-return rate
10	37811875	37988243	Meat percentage QTL
10	45116946	86018729	Tick resistance QTL
10	50536241	75917952	Docosahexaenoic acid content QTL
11	1041549	11340275	Body weight
11	1041549	5940682	Scrotal circumference QTL
12	42693526	90535748	Abomasum displacement QTL
12	88637104	91163125	Residual feed intake QTL
12	88637104	90535761	Residual feed intake QTL
12	90212864	90535761	Body weight
12	90212864	90535761	Weaning weight-maternal milk QTL
13	2134131	13611156	Dystocia
13	3278794	77335394	Heat intensity QTL
13	3278794	33331196	Teat placement QTL
13	4231569	28793139	Body weight
13	4231569	28793139	Fat thickness at the 12th rib QTL
13	5333882	16770494	Longissimus muscle area QTL
13	16770494	84240350	Teat length QTL
13	28793139	84240350	Longissimus muscle area QTL
13	28793139	84240350	Marbling score
13	29549346	84240350	Dystocia
13	30594768	84240350	Rump angle QTL
13	35533824	84240350	Fat thickness at the 12th rib QTL
13	35533824	84240350	Weaning weight-maternal milk QTL
13	49602434	84240350	Residual feed intake QTL
13	57858023	84240350	Residual feed intake QTL
13	57866398	84240350	Interval to first estrus after calving QTL
13	59684624	79723953	Milk protein yield QTL
13	59684624	79723953	Milk yield QTL
13	59684624	79723953	PTA type QTL
13	59684624	79723953	Udder attachment QTL
13	59684624	79723953	Udder composite index QTL
13	59684624	79723953	Udder depth QTL
13	59684624	79723953	Udder height QTL
13	59684624	79723953	Udder width QTL
13	60488154	84240350	Body weight
13	60488154	75671807	Carcass weight QTL
13	60488154	84240350	Fat thickness at the 12th rib QTL
13	60488154	77335394	Longissimus muscle area QTL
13	60488154	77335394	Marbling score
13	60714279	84240350	Milk protein yield
13	71827292	77335394	Body weight
13	71827292	77335394	Interval to first estrus after calving QTL
13	71827292	84240350	Somatic cell score QTL
13	71827292	77335394	Structural soundness
13	71903393	84240350	Shear force QTL
13	74563266	75563272	Shear force QTL
14	1641277	19204282	Body weight
14	1641277	28217347	Calving ease
14	1641277	19107342	Fat thickness at the 12th rib QTL
14	1641277	28217347	Milk fat percentage QTL
14	1641277	19204282	Milk fat percentage QTL
14	1641277	25448723	Milk fat yield QTL
14	1641277	28217347	Milk fat yield QTL
14	1641277	84648390	Milk protein percentage QTL
14	1641277	28217347	Milk protein percentage QTL
14	1641277	81189386	Milk protein yield QTL
14	1641277	28217347	Milk protein yield QTL
14	1641277	28217347	Milk yield QTL
14	1641277	28217347	Somatic cell score QTL
14	5545944	77366190	Tick resistance QTL
14	5565085	28658498	Abnormal flavor intensity QTL
14	5565085	19204282	Milk protein percentage QTL
14	6311565	71762521	Body weight
14	6311565	30372479	Gestation length QTL
14	9479131	44651695	Clinical mastitis QTL
14	9479131	44651695	Milk protein percentage QTL
14	9884020	25219037	Body weight
14	9884020	19204282	Calving ease
14	10808022	25219037	Average Daily Gain QTL
14	10808022	28658498	Carcass weight QTL
14	12169925	20562022	Longissimus muscle area QTL
14	13394919	35992517	Milk fat percentage QTL
14	13394919	35992517	Milk fat yield QTL
14	13394919	35992517	Somatic cell score QTL
14	25219037	84648390	Stature QTL
14	28370471	84648390	Marbling score QTL
14	29022869	81592341	Body weight
14	29022869	81592341	Carcass weight QTL
14	29836545	84485745	Carcass weight QTL
14	29836545	84485745	Longissimus muscle area QTL
14	29920763	84569963	Milk yield
14	35202277	84648390	Behavior QTL
14	35271183	84648390	Carcass weight QTL
14	35271183	84648390	Gestation length QTL
14	35271183	84648390	Height
14	35271183	84648390	Meat weight QTL
14	35530275	69539023	Twinning QTL
14	45776667	84648390	Shear force QTL
14	48929568	77511658	Carcass weight QTL
14	53527185	84648390	Subcutaneous fat QTL
14	55542586	71670646	Body weight
14	55542586	84648390	Carcass weight QTL
14	65239495	84648390	Milk protein yield
14	65384963	77899559	305 days milk yield QTL
14	65384963	77899559	Clinical mastitis QTL
14	65384963	71670646	Marbling score QTL
14	65384963	80139136	Milk fat yield QTL
15	8833108	81908312	Kidney, pelvic, and heart fat percentage QTL
15	9164332	34373457	Milk energy yield QTL
15	9164332	34373457	Milk fat yield QTL
15	9164332	34373457	Milk protein yield QTL
15	9164332	49146689	Rump angle QTL
15	9536632	23813360	Calving ease
15	11026914	26098504	Feed conversion ratio QTL
15	12357148	24583647	Kidney, pelvic, and heart fat percentage QTL
15	13793271	15888655	Body weight
15	13793271	24165122	Body weight
15	13793271	31460098	Longissimus muscle area QTL
15	34855661	85296676	Liver percentage QTL
15	49150996	85296676	Body form composite index QTL
15	49150996	85296676	PTA type QTL
15	49150996	85296676	Teat placement QTL
15	49150996	85296676	Thurl width QTL
15	49150996	85296676	Udder cleft QTL
15	49150996	85296676	Udder composite index QTL
15	52960047	80166292	Height
15	55358385	82597478	Shear force QTL
15	55777996	85296676	Abomasum displacement QTL
15	61621373	74035850	Calving ease
15	66951056	74035850	Body weight
15	66951056	85296676	Milk fat yield QTL
15	66951056	85296676	Milk protein yield QTL
15	66951056	74035850	Weaning weight-maternal milk QTL
15	69090827	85296676	Shear force QTL
17	19957732	63086407	Body weight
17	40709364	70369810	Milk fat percentage QTL
17	40709364	70369810	Milk protein yield QTL
17	40709364	70369810	Milk yield QTL
17	43758867	63026466	Carcass weight QTL
17	53850081	70369810	Calving ease
17	53850081	63026466	Teat length QTL
17	53850081	63026466	Weaning weight-maternal milk QTL
17	60392826	70369810	Bovine spongiform encephalopathy QTL
18	3314517	66004023	Palmitic acid content QTL
18	6885675	39814434	Dystocia
18	6885675	39814434	Stillbirth
18	18955411	39814434	Udder attachment QTL
18	18955411	39814434	Udder composite index QTL
18	18955411	39814434	Udder depth QTL
18	18955411	39814434	Udder height QTL
18	22182500	39814434	Milk yield QTL
18	26070318	43680468	Body weight
18	26125492	42550813	Residual feed intake QTL
18	26125492	41792892	Residual feed intake QTL
18	31494551	39814434	Length of productive life QTL
18	31494551	39814434	Pregnancy rate QTL
18	33992598	52307303	Omega-6 to omega-3 fatty acid ratio QTL
18	34463246	39814434	Somatic Cell Count QTL
19	4248677	11888837	Body weight
19	4248677	11331729	Retail product yield QTL
19	4248677	11888837	Structural soundness
19	4248677	22706620	Yield grade QTL
19	5534311	58383029	Milk fat percentage QTL
19	6444969	59209597	Milk protein percentage QTL
19	6444969	60977344	Somatic cell score QTL
19	7115641	11888837	Body weight
19	7115641	11888837	Pre-weaning average daily gain QTL
19	7115641	11888837	Scrotal circumference QTL
19	7115641	11888837	Subcutaneous fat thickness
19	9189005	57001967	Milk stearic acid percentage QTL
19	10849616	39488788	Milk fat yield QTL
19	11867410	51343961	Oleic acid content QTL
19	11888837	29996875	Calf size
19	11888837	29996875	Interval to first estrus after calving QTL
19	11888837	29996875	Non-return rate
19	11888837	29996875	Somatic cell score QTL
19	11888837	29996875	Teat placement QTL
19	11888837	29996875	Udder attachment QTL
19	11888837	29996875	Udder depth QTL
19	11888837	29996875	Udder height QTL
19	15216102	62102274	Milk conjugated linoleic acid percentage QTL
19	15216102	57001967	Milk trans-vaccenic acid percentage QTL
19	21313849	49844055	Residual feed intake QTL
19	22706620	38422165	Palmitoleic acid content QTL
19	23777982	50192247	Gastrointestinal nematode burden QTL
19	23777982	39970901	Milk fat yield QTL
19	23777982	39970901	Somatic cell score QTL
19	26135066	29996875	Subcutaneous fat thickness
19	26906447	57001967	Milk oleic acid percentage QTL
19	27072508	45248309	Body weight
19	27072508	35819907	Scrotal circumference QTL
19	27072508	45248309	Social separation--Walking/running QTL
19	27342491	31724547	Longissimus muscle area QTL
20	277899	71951703	Milk protein yield QTL
20	277899	71951703	Somatic cell score
20	8232424	58677074	Milk protein percentage QTL
20	8837965	48482848	Immunoglobulin G level QTL
20	13403707	39601814	Milk yield QTL
20	22206990	38313999	Milk protein percentage
20	29620074	68681955	Percentage abnormal sperm QTL
20	30964880	46382929	Body weight
20	30964880	46382929	Height
20	32088294	66314635	Milk fat percentage QTL
20	33547935	45968130	Udder depth QTL
20	35800031	61960897	Calving ease
20	35800031	46382929	Carcass weight QTL
20	35800031	46382929	Height
20	35800031	36261507	Milk protein percentage QTL
20	35800031	67895566	Milk protein yield QTL
20	36528842	36909630	Milk yield
20	36615258	36788091	Marbling score QTL
20	36701675	65104806	Tenderness score QTL
20	37125115	61960897	Flight from feeder QTL
20	39532681	65104806	Tenderness score QTL
20	40852176	61960897	Milk protein percentage QTL
20	40852176	61960897	Milk yield QTL
20	41206483	61960897	Fat thickness at the 12th rib QTL
20	41206483	61960897	Milk protein percentage QTL
20	41206483	61960897	Milk yield QTL
20	41208211	61960897	Milk protein percentage QTL
21	16272543	35822487	Fat thickness at the 12th rib QTL
21	19217316	35942952	Body weight
21	20749216	38144487	PTA type QTL
21	20749216	38144487	Teat length QTL
21	20749216	38144487	Teat placement QTL
21	20749216	38144487	Udder attachment QTL
21	20749216	38144487	Udder width QTL
21	26774226	35822487	Body weight
21	26774226	35822487	Height
21	26774226	57640855	Somatic cell score QTL
21	26774226	35942952	Structural soundness
21	28513672	47903765	Percentage abnormal sperm QTL
21	33255076	34397208	Marbling score QTL
21	33335386	34477517	Milk protein yield
21	33359479	34501610	Conception rate QTL
21	33359479	34501610	Milk fat percentage QTL
21	33359479	34501610	Milk yield QTL
21	34397208	54476324	Milk fat yield
21	35942952	57640855	Body weight
21	38144487	56039407	Calving ease
21	38144487	49851155	Carcass weight QTL
21	38144487	49851155	Fat thickness at the 12th rib QTL
22	7314698	37866255	Minimum packed red blood cell volume QTL
22	12094190	27619489	Body weight
22	12094190	31883967	Non-return rate
22	12802983	43011581	Lung weight QTL
22	12802983	43011581	Spleen weight QTL
22	15486673	31883967	Milk protein yield QTL
22	16667994	31883967	Conjugated linoleic acid content QTL
22	16667994	31883967	Intramuscular fat QTL
22	16667994	31883967	Marbling score QTL
22	16667994	31883967	Myristic acid content QTL
22	16667994	31883967	Oleic acid content QTL
22	16667994	31883967	Palmitic acid content QTL
22	16667994	31883967	Palmitoleic acid content QTL
22	16667994	31883967	Polyunsaturated to saturated fatty acid ratio QTL
22	16667994	31883967	Saturated fatty acid content QTL
22	16667994	31883967	Stearic acid content QTL
22	16667994	31883967	Total fatty acid content QTL
22	19270020	27619489	Carcass weight QTL
22	31883967	39347696	Beef flavor intensity QTL
22	31883967	43011581	Body weight
22	31883967	43011581	Calf size
22	31883967	47204206	Fat percentage QTL
22	31883967	43011581	Height
22	31883967	43011581	Somatic cell score QTL
22	31883967	43011581	Udder depth QTL
22	32865129	43011581	Rump angle QTL
23	1522506	18540518	Body weight
23	1522506	6418972	Dairy capacity composite index QTL
23	1522506	39294063	Dystocia
23	1522506	6418972	Stature QTL
23	2146847	6377094	Fat thickness at the 12th rib QTL
23	2146847	6377094	Height
23	4454412	7633315	Carcass weight QTL
23	4454412	6418972	Twinning QTL
23	4454412	6377094	Weaning weight-maternal milk QTL
23	5100918	21160807	Percentage live sperm after osmotic stress QTL
23	5100918	32912086	Percentage live sperm after thawing QTL
23	5413088	36225861	Milk fat yield QTL
23	6840402	38863268	Milk protein yield QTL
23	8026650	38863268	Milk yield QTL
23	17418577	36531788	Marbling score
23	17418577	36531788	Scrotal circumference QTL
23	18536147	39616944	Milk yield QTL
23	18536147	36431894	Milking speed QTL
23	18540518	32762244	Teat placement QTL
23	21472978	45913164	Residual feed intake QTL
23	22859015	36531788	Fat thickness at the 12th rib QTL
23	22859015	36531788	Weaning weight-maternal milk QTL
23	23845473	45913164	Residual feed intake QTL
23	25051306	39294063	Stillbirth
23	25372846	36939386	Tick resistance QTL
23	25522645	39294063	Stillbirth
23	25523937	39294063	Milk fat yield QTL
23	27482198	36531788	Veterinary treatments QTL
23	27946418	39294063	Somatic cell score QTL
23	27946418	39294063	Udder depth QTL
23	29792640	46225335	Abomasum displacement QTL
23	30792104	38250502	Milk protein yield QTL
28	28066998	35304150	Body weight
28	28066998	35304150	Scrotal circumference QTL
28	31528770	31665796	Fat thickness at the 12th rib QTL
28	31528770	31665796	Lean meat yield QTL
28	31528770	31665796	Longissimus muscle area QTL
28	31565671	38715352	Abnormal flavor intensity QTL
28	31565671	40709127	Foot angle QTL
28	31565671	40709127	Structural soundness
28	35304150	45759633	Calving ease
28	35304150	45759633	Weaning weight-maternal milk QTL
29	2158581	44848805	Gestation length QTL
29	4403326	34357854	Carcass weight QTL
29	16318387	33367872	Body weight
29	16318387	33367872	Carcass weight QTL
29	16318387	33367872	Weaning weight-maternal milk QTL
29	16958959	34589903	Body weight
29	16958959	45165234	Milk protein yield QTL
29	16958959	45165234	Milk yield QTL
29	20967979	30956550	Social separation--Vocalization QTL
29	25983377	33367872	Height
29	25983377	34589903	PTA type QTL
29	25983377	34589903	Structural soundness
29	25983377	34589903	Teat placement QTL
29	25983377	47655654	Teat placement QTL
29	25983377	47655654	Twinning QTL
29	25983377	34589903	Udder attachment QTL
29	25983377	34589903	Udder composite index QTL
29	25983377	33367872	Udder depth QTL
29	26545069	47206300	Tenderness score QTL

## Sheet: Kenana
BTA	start	stop	QTL
1	18308654	95771176	Rump angle QTL
1	19367110	98355467	Oleic acid content QTL
1	31095406	77516136	Fertility treatments QTL
1	50444332	78193999	Linoleic acid content QTL
1	50444332	78193999	Linolenic acid content QTL
1	50444332	78193999	Marbling score
1	50444332	78193999	Polyunsaturated fatty acid content QTL
1	52457035	108379861	Conception rate QTL
1	61073243	79513019	Body weight
1	61075331	158337067	Carcass weight QTL
1	61780206	78193999	Weaning weight-maternal milk QTL
1	64395111	158337067	Infectious bovine keratoconjunctivitis susceptibility QTL
1	72345494	158337067	Body length QTL
1	72345494	158337067	Chest girth QTL
1	72345494	158337067	Hip width QTL
1	72345494	158337067	Withers height QTL
1	72921513	96053060	Abomasum displacement QTL
1	74291939	158337067	Milk yield QTL
1	75168912	75377715	Milk protein yield
2	2103896	137060424	Milk fat yield
2	2103896	73145604	Milk protein percentage QTL
2	2103896	137060424	Udder depth
2	5618674	31594488	Milk fat yield QTL
2	6308843	22470255	Kidney, pelvic, and heart fat percentage QTL
2	7228193	112272705	Lung percentage QTL
2	7987029	22470255	Body weight
2	9654953	21899228	Milk fat percentage
2	9728975	21973250	Kidney, pelvic, and heart fat percentage QTL
2	10937591	26256172	Body depth QTL
2	10937591	26256172	Body form composite index QTL
2	10937591	26256172	Milk protein percentage QTL
2	10939706	22470255	Body weight
2	10939706	22470255	Post-weaning average daily gain QTL
2	13155040	83019162	Body weight
2	14376987	24955499	Kidney, pelvic, and heart fat percentage QTL
2	16748358	51719172	Chest depth QTL
2	17278973	60793028	Fat thickness at the 12th rib QTL
2	17418997	32335581	Teat placement QTL
2	17626049	34408682	Body weight
2	18592775	61057392	Milk yield QTL
2	26256172	31459037	Stature QTL
2	26262517	31589201	Milk fat percentage QTL
2	31383869	53728342	Longissimus muscle area QTL
2	31578626	120522794	Yield grade QTL
2	31594488	61057392	Milk fat percentage QTL
2	31594488	96411700	Milk fat yield QTL
2	34408682	61057392	Body weight
2	34408682	61057392	Initial packed red blood cell volume QTL
2	34408682	61057392	Minimum packed red blood cell volume QTL
2	34408682	61057392	PCVI minus PCVF QTL
2	34408682	61057392	PCVI minus PCVM QTL
2	34408682	61057392	Percentage decrease in body weight up to day 150 after challenge QTL
2	34408682	61057392	Percentage decrease in PCV up to day 100 after challenge QTL
2	34408682	61057392	Percentage decrease in PCV up to day 150 after challenge QTL
2	42759746	72828367	Tick resistance QTL
2	43933524	57120485	Carcass weight QTL
2	51253890	127591834	Non-return rate
2	52343072	57120485	Fat thickness at the 12th rib QTL
2	73959847	135660955	Non-return rate
2	73959847	135660955	Palmitoleic acid content QTL
2	82849969	134920734	Body weight
2	125343403	137060424	Marbling score QTL
2	127591834	137060424	Body weight
2	127630960	137060424	Milk energy yield QTL
2	127630960	137060424	Milk fat yield QTL
2	129287920	134920734	Carcass weight QTL
3	13073907	97053122	Milk protein percentage QTL
3	13073907	97053122	Milking speed QTL
3	21660304	118796463	Marbling score QTL
3	27116566	76718680	Milk protein percentage QTL
3	27116566	76718680	Milk protein yield QTL
3	27116566	76718680	Milk yield QTL
3	37279800	115828702	Milk fat yield
3	44443365	80168924	Dystocia
3	55111865	83410809	Body weight
3	55111865	83410809	Calving ease
3	55111865	83410809	Carcass weight QTL
3	55111865	83410809	Longissimus muscle area QTL
3	55111865	76724434	Milk fat percentage QTL
3	55322837	103441049	Milk fat yield
3	67306862	117267147	Milk fat yield
3	68457618	88232367	Residual feed intake QTL
3	68457618	89566714	Residual feed intake QTL
3	75759717	75951510	Rib thickness QTL
3	79641494	105090465	Marbling score QTL
3	83411768	111164953	Clinical mastitis QTL
3	84331413	108027796	Calf size
3	84331413	108027796	Calving ease
3	84331413	108027796	Calving index QTL
3	84331413	108027796	Stillbirth
3	84686230	117703245	Fat thickness at the 12th rib QTL
3	84686230	117703245	Marbling score QTL
3	88443339	110778079	Carcass weight QTL
3	96063748	115768210	Marbling score
3	96063748	111164953	Milk yield QTL
3	96063748	111164953	Stillbirth
3	96063748	111164953	Structural soundness
3	96255541	121430405	Shear force QTL
4	12892821	115051183	Marbling score QTL
4	23856046	56586290	Somatic cell score QTL
4	25964437	54969795	Residual feed intake QTL
4	30255862	63721548	Body weight
4	30255862	59632835	Height
4	30255862	59632835	Marbling score
4	35299668	92132307	Social separation--Standing alert QTL
4	35299668	92132307	Social separation--Vocalization QTL
4	35646555	54801579	Fat thickness at the 12th rib QTL
4	49398182	59632835	Body weight
4	49398182	59632835	Weaning weight-maternal milk QTL
5	5927562	99524939	Milk fat percentage QTL
5	7317256	97020144	Milk yield QTL
5	8593514	47592928	Structural soundness
5	8620095	100219786	Milk protein yield QTL
5	11664869	85115661	Tick resistance QTL
5	12101640	108852142	Milk yield
5	22273823	86873871	Milk fat yield QTL
5	24060825	56657827	Milk protein percentage QTL
5	24060825	56657827	Udder height QTL
5	25178267	75732931	Milk protein percentage QTL
5	26774010	118456816	Milk yield
5	27207739	62710618	Fat thickness at the 12th rib QTL
5	27239218	53122834	Longissimus muscle area QTL
5	28076298	55189962	Body weight
5	30991780	53296546	Dressing percentage QTL
5	30997860	59644648	Body weight
5	32294618	75241567	FSH at castration QTL
5	35290906	71735471	Twinning QTL
5	35681758	73557532	Average Daily Gain QTL
5	35681758	73557532	Body weight
5	35681758	73557532	Pre-weaning average daily gain QTL
5	40520919	52387013	Bone percentage QTL
5	40520919	52387013	Hindquarter proportions QTL
5	40520919	52387013	Meat-to-bone ratio QTL
5	41884557	73188190	Somatic cell score QTL
5	42953682	86569875	Milk fat yield QTL
5	42953682	86569875	Tenderness score QTL
5	43814251	58984543	Fat percentage QTL
5	44415750	73431387	Gestation length QTL
5	46253823	58758718	Milk yield QTL
5	46493545	116834572	Rump length QTL
5	46719370	46893082	Male Fertility QTL
5	47297618	47471329	Stature QTL
5	47349731	47523443	Gestation length QTL
5	47601613	47775325	Longissimus muscle area QTL
5	47601613	47775325	Marbling score QTL
5	47662412	47836124	Yield grade QTL
5	47731897	47905609	Stature QTL
5	48027207	48200919	Clinical mastitis QTL
5	48200919	63510004	Abomasum displacement QTL
5	49633681	73066592	Marbling score QTL
5	49633681	85840285	Yield grade QTL
5	52239358	62710618	Milk fat yield
5	52387013	62015771	Calving ease
5	52387013	62015771	Fat thickness at the 12th rib QTL
5	53296546	59644648	Average Daily Gain QTL
5	53296546	59644648	Subcutaneous fat thickness
5	53296546	62015771	Twinning QTL
5	53991393	114201018	Rump width QTL
5	56657827	62015771	Average Daily Gain QTL
5	56657827	63735518	Udder height QTL
5	57274504	57448216	Marbling score QTL
5	59644648	73188190	Milk protein yield QTL
5	61772886	95093401	Tick resistance QTL
5	62015771	73557532	Body weight
5	62015771	75163397	Fat thickness at the 12th rib QTL
5	62015771	71566102	Twinning QTL
5	62580334	73557532	Body weight
5	62580334	71561759	Twinning QTL
5	63144443	97714992	trans-Vaccenic acid content QTL
5	63735518	97454424	Body size QTL
5	63735518	97454424	Body weight
5	63735518	97454424	Milk protein percentage QTL
5	63735518	73188190	Pre-weaning average daily gain QTL
5	63735518	97454424	Stature QTL
5	63735518	97454424	Udder depth QTL
5	65641165	97541280	Abomasum displacement QTL
5	67812562	115888064	Ovulation rate QTL
5	69998353	70172065	Dry matter intake QTL
5	70085209	70258920	Chest width QTL
5	70085209	70258920	Length of productive life QTL
5	70111265	70284977	Body condition score QTL
5	70111265	70284977	Carcass weight QTL
5	70111265	70284977	Milk fat percentage QTL
5	70111265	70284977	Milk fat yield
5	70137322	70311034	Chest width QTL
5	70137322	70311034	Conformation score QTL
5	70137322	70311034	Milk fat yield
5	70137322	70311034	Milk protein yield
5	70137322	70311034	Rump angle QTL
5	70137322	70311034	Somatic cell score
5	73188190	114885247	Milk yield QTL
5	82331282	108591574	Shear force QTL
5	86538154	110722363	Juiciness QTL
5	86538154	110722363	Muscle pH QTL
5	86538154	110722363	Sirloin fat depth QTL
5	86538154	110722363	Sirloin weight QTL
5	86569875	108852142	Calving ease
5	86585039	109687479	Milk fat yield
5	86585039	109687479	Milk protein yield
5	97454424	119325375	Hip height QTL
5	97454424	108852142	PTA type QTL
5	97454424	108852142	Rump angle QTL
5	97454424	108852142	Udder attachment QTL
5	98632396	115069577	Carcass weight QTL
5	98632396	115069577	Scrotal circumference QTL
5	100132930	114885247	Body weight
5	100132930	115069577	Fat thickness at the 12th rib QTL
5	100132930	108852142	Height
5	100132930	108852142	Marbling score
5	100132930	114885247	Weaning weight-maternal milk QTL
5	105445076	114885247	Milk fat percentage QTL
6	0	26351244	Docosahexaenoic acid content QTL
6	0	26351244	Omega-6 to omega-3 fatty acid ratio QTL
6	0	26351244	Social separation--Walking/running QTL
6	0	26351244	Stearic aldehyde content QTL
6	119691	44526237	Calving ease
6	119691	11933399	Fat thickness at the 12th rib QTL
6	119691	11933399	Longissimus muscle area QTL
6	119691	7064183	Longissimus muscle area QTL
6	119691	11933399	Marbling score
6	119691	9056007	Somatic Cell Count QTL
6	3230027	8968256	Body weight
6	3230027	8968256	Dairy form QTL
6	3230027	8968256	Milk fat percentage QTL
6	3230027	8968256	Milk protein percentage QTL
6	3265127	9003356	Milk fat percentage
6	4581398	25744422	Body weight
6	4581398	33930092	Calving ease
6	4581398	33930092	Fat thickness at the 12th rib QTL
6	4581398	33930092	Marbling score
6	4581398	25744422	Milk protein yield QTL
6	4932404	66620867	Milk protein percentage QTL
6	7213940	23290879	Milk solids QTL
6	7415189	66971873	Gestation length QTL
6	8091454	53668451	Body weight
6	8827853	116486666	Somatic cell score QTL
6	8968968	35341668	Body weight
6	9056007	44526237	Milk fat yield
6	9091108	32675247	Abomasum displacement QTL
6	10398736	41962141	Milk protein percentage
6	11601510	48860075	Body weight
6	11933399	33930092	Body weight
6	11933399	34499255	Kidney fat weight QTL
6	11933399	95673395	Kidney, pelvic, and heart fat percentage QTL
6	11933399	95673395	Kidney, pelvic, and heart fat weight QTL
6	19448404	48860075	Longissimus muscle area QTL
6	19711658	94402303	Milk protein percentage QTL
6	20167965	33930092	Milk fat percentage QTL
6	20167965	44526237	Milk protein percentage QTL
6	20325918	48860075	Carcass weight QTL
6	23290879	47313386	Body weight
6	23290879	32411993	Milk yield
6	24168393	34376403	Feed conversion ratio QTL
6	24247369	52975215	Milk fat percentage
6	24247369	33930092	Milk fat yield
6	24247369	33930092	Milk yield
6	25744422	33930092	Longissimus muscle area QTL
6	25744422	33930092	Weaning weight-maternal milk QTL
6	26351244	34851482	Body length
6	26351244	33930092	Body weight
6	26351244	34851482	Body weight
6	26351244	64253742	Clinical mastitis QTL
6	26351244	34851482	Hematin pigment concentration QTL
6	26351244	44482913	Hip height QTL
6	26351244	34851482	Kidney, pelvic, and heart fat percentage QTL
6	26351244	44526237	Milk fat percentage QTL
6	26351244	52554008	Milk fat percentage QTL
6	26351244	52554008	Milk protein percentage QTL
6	26351244	94156599	Milk protein percentage QTL
6	26351244	44526237	Milk protein percentage QTL
6	26351244	94156599	Milk protein yield QTL
6	26351244	33930092	Milk protein yield QTL
6	26351244	94156599	Milk yield QTL
6	26351244	44526237	Milk yield QTL
6	26351244	33930092	Milk yield QTL
6	26351244	33930092	Pre-weaning average daily gain QTL
6	26351244	34851482	Subcutaneous fat QTL
6	26358264	50853273	Bovine spongiform encephalopathy QTL
6	26360019	74355836	Milk fat percentage QTL
6	26360019	88700837	Milk fat yield QTL
6	26693474	26868977	Fat thickness at the 12th rib QTL
6	26886528	30155427	Carcass weight QTL
6	26886528	44596438	Milk protein percentage
6	27764042	45649455	Carcass weight QTL
6	27764042	48860075	Carcass weight QTL
6	27764042	69661244	Rump width QTL
6	28306647	51250717	Twinning rate
6	28341747	51285817	Age at puberty
6	28341747	51285817	Productive life
6	28359298	51303367	Johne's disease tolerance QTL
6	29870075	94402303	Milk yield QTL
6	30832468	94402303	Milk protein yield QTL
6	33114004	44482913	Carcass weight QTL
6	33930092	42427223	Body weight
6	33930092	44526237	Teat placement QTL
6	33930092	44526237	Udder attachment QTL
6	33935357	48418692	Milk fat percentage QTL
6	33935357	48418692	Milk protein percentage QTL
6	34113148	59071967	Milk protein yield
6	34236000	58826263	Milk fat yield
6	34236000	58826263	Milk protein yield
6	34236000	58826263	Milk yield
6	34851482	48120337	Bone percentage QTL
6	34851482	48120337	Fat percentage QTL
6	34851482	48120337	Meat-to-bone ratio QTL
6	34851482	48120337	Meat percentage QTL
6	34851482	48120337	Moisture content QTL
6	34851482	48120337	Subcutaneous fat QTL
6	36043857	95686884	Residual feed intake QTL
6	36307111	95541768	Gestation length QTL
6	39209915	44526237	Body weight
6	39209915	48120337	Calving ease
6	39209915	48120337	Height
6	42172744	42348247	Milk protein yield QTL
6	42172744	42348247	Milk yield QTL
6	42269270	43439618	Body length
6	42269270	43439618	Body weight
6	42269270	43439618	Bone weight QTL
6	48120337	69729325	Marbling score
6	50855028	94087220	Milk fat yield QTL
6	50855028	94087220	Milk protein percentage QTL
6	53371998	71563848	Somatic cell score
6	64332302	87390197	Foot angle QTL
6	64332302	87390197	Quality of udder QTL
6	64332302	87390197	Structural soundness
6	64332302	87390197	Teat placement QTL
6	64332302	87390197	Udder depth QTL
6	64338444	88613086	Degree of Spotting QTL
6	64727183	87063248	Body weight
6	64727183	87723652	Subcutaneous fat thickness
6	64727183	69729325	Weaning weight-maternal milk QTL
6	64820674	72230759	Body form composite index QTL
6	64820674	72230759	Milk fat percentage QTL
6	64820674	72230759	Milk protein percentage
6	64820674	72230759	Milk protein percentage QTL
6	64820674	72230759	Milk yield QTL
6	64820674	72230759	Thurl width QTL
6	64820674	72230759	Twinning rate
6	64855775	72265859	Somatic cell score
6	68783730	118066191	Milk protein percentage QTL
6	69073310	69248813	Interval from first to last insemination
6	69073310	69248813	Milk fat percentage
6	69073310	69248813	Milk fat yield
6	69073310	69248813	Milk protein percentage
6	69073310	69248813	Milk yield
6	69073310	69248813	Non-return rate
6	72318510	94156599	Milk protein yield QTL
6	72318510	94156599	Milk yield QTL
6	72319388	91086500	Milk fat percentage QTL
6	85793499	106171424	Teat length QTL
6	87390197	96654699	Carcass weight QTL
6	87390197	105293910	Fat thickness at the 12th rib QTL
6	87390197	96654699	Height
6	87390197	105293910	Longissimus muscle area QTL
6	89051843	92416452	Body weight
6	89051843	92416452	Pre-weaning average daily gain QTL
6	94087220	116486666	Milk fat yield QTL
6	94087220	116486666	Milk yield QTL
6	94156599	116486666	Clinical mastitis QTL
6	94156599	116486666	Fertility treatments QTL
6	94156599	116486666	Retained placenta QTL
6	95088775	116486666	Interval to first estrus after calving QTL
6	95088775	116486666	Milk fat percentage QTL
6	95088775	116486666	Non-return rate
6	95088775	116486666	Udder height QTL
6	95813797	116486666	Milk fat yield
6	96654699	119458736	Carcass weight QTL
6	104693633	119458736	Milking speed QTL
6	106171424	119458736	Milk lactose content QTL
7	678644	1143052	Carcass weight QTL
7	678644	9831029	Dystocia
7	678644	5038185	Fat thickness at the 12th rib QTL
7	678644	5038185	Marbling score
7	678644	9831029	Milk fat percentage QTL
7	678644	9831029	Milk fat yield QTL
7	678644	9831029	Scrotal circumference QTL
7	678644	9831029	Stillbirth
7	678644	5038185	Weaning weight-maternal milk QTL
7	2714203	96212959	Tick resistance QTL
7	3910328	12585253	Gestation length QTL
7	5038185	23029278	Body weight
7	5038185	9831029	Body weight
7	5449956	18869445	Residual feed intake QTL
7	6105067	38366056	Residual feed intake QTL
7	7241454	100015412	Heel depth QTL
7	15147765	57946871	Fat thickness at the 12th rib QTL
7	18521635	57946871	Sperm motility QTL
7	18844180	73909970	Social separation--Vocalization QTL
7	34660867	102419615	Milk fat percentage QTL
7	34768382	64188689	Stillbirth
7	38033808	106050091	Milk yield QTL
7	38033808	106050091	Milking speed QTL
7	38332974	59135155	Body weight
7	38332974	59135155	Parasite detection rate QTL
7	38332974	59135155	Parasites natural logarithm of mean number QTL
7	38332974	59135155	PCVF minus PCVM QTL
7	38332974	59135155	Percentage decrease in body weight up to day 150 after challenge QTL
7	38332974	59135155	Stillbirth
7	39623729	49887745	Milk yield QTL
7	39623729	49887745	Weaning weight-maternal milk QTL
7	42696356	64188689	Somatic cell score QTL
7	49887745	64188689	Body weight
7	49887745	64188689	Calving ease
7	49887745	80525232	Longissimus muscle area QTL
7	49887745	64188689	Weaning weight-maternal milk QTL
7	55218838	67730277	Feed conversion ratio QTL
7	57946871	99225754	Milk protein yield QTL
7	57946871	81600384	Milk yield QTL
7	60396237	64188689	Length of productive life QTL
8	19166931	46250025	Milking speed QTL
8	19636755	78808057	Body length
8	31655752	60496303	Body weight
8	31655752	60496303	Carcass weight QTL
8	33960299	51029154	Immunoglobulin G level QTL
8	41284369	51685135	Body weight
8	41284369	51685135	Parasites natural logarithm of mean number QTL
8	41284369	51685135	Percentage decrease in PCV up to day 100 after challenge QTL
8	41285255	80980500	Clinical mastitis QTL
8	41285255	80980500	Somatic Cell Count QTL
8	44393492	89588554	Dystocia
8	44393492	60496303	Height
8	44393492	60496303	Longissimus muscle area QTL
8	44393492	89588554	Stillbirth
8	53072681	71596460	Dry matter intake QTL
8	60496303	80091301	Body weight
8	60496303	68258678	Calving ease
8	60498962	80286323	Somatic Cell Count QTL
8	60498962	80286323	Structural soundness
10	1055544	104305016	Milk fat yield
10	1055544	104305016	Milk protein yield QTL
10	14372064	35790220	Body weight
10	14372064	54676592	Calving ease
10	14372064	35790220	Longissimus muscle area QTL
10	14372064	55680741	Muscle pH QTL
10	14372064	55680741	Nitrogen content QTL
10	14372064	34696376	Social separation--Vocalization QTL
10	14372064	34696376	Subcutaneous fat QTL
10	15119141	71531833	Milk fat yield QTL
10	15119141	71531833	Milk protein yield QTL
10	15119141	71531833	Teat length QTL
10	15119141	71531833	Teat placement QTL
10	15119141	71531833	Udder attachment QTL
10	21324022	45116946	Body depth QTL
10	21324022	45116946	Strength QTL
10	24706756	27056746	Shear force QTL
10	25847328	34758105	Marbling score QTL
10	25917876	37291587	Shear force QTL
10	26289542	54676592	Body weight
10	26289542	35790220	Calving ease
10	26289542	35790220	Carcass weight QTL
10	26289542	35790220	Twinning QTL
10	26933288	27109657	Shear force QTL
10	34902336	85683628	Somatic cell score QTL
10	45116946	86018729	Tick resistance QTL
10	75917952	92494840	Dystocia
10	75917952	93540445	Dystocia
10	75917952	92494840	Stillbirth
10	75917952	98316824	Udder attachment QTL
10	76365496	92488860	Body weight
10	76365496	92488860	Carcass weight QTL
10	76365496	92488860	Marbling score
12	2999557	31087923	Milk fat yield QTL
12	2999557	31087923	Milk protein yield QTL
12	9023349	27651342	Angularity QTL
12	12745837	47670373	Non-return rate
12	15339089	32000069	Shear force QTL
12	16441775	31087923	Abnormal odor intensity QTL
12	16441775	21229370	Marbling score
12	16441775	54026339	Milk fat yield QTL
12	16441775	49833876	Milk protein percentage QTL
12	16441775	49833876	Milk protein yield QTL
12	16441775	49833876	Milk yield QTL
12	31087923	49833876	305 days milk yield QTL
12	31257437	54373225	Retail product yield QTL
13	3278794	77335394	Heat intensity QTL
13	16770494	84240350	Teat length QTL
13	28793139	84240350	Longissimus muscle area QTL
13	28793139	84240350	Marbling score
13	29549346	84240350	Dystocia
13	30594768	84240350	Rump angle QTL
13	31016032	75141551	Milk fat yield QTL
13	35533824	84240350	Fat thickness at the 12th rib QTL
13	35533824	84240350	Weaning weight-maternal milk QTL
13	49602434	84240350	Residual feed intake QTL
13	57858023	84240350	Residual feed intake QTL
13	57866398	84240350	Interval to first estrus after calving QTL
13	59684624	79723953	Milk protein yield QTL
13	59684624	79723953	Milk yield QTL
13	59684624	79723953	PTA type QTL
13	59684624	79723953	Udder attachment QTL
13	59684624	79723953	Udder composite index QTL
13	59684624	79723953	Udder depth QTL
13	59684624	79723953	Udder height QTL
13	59684624	79723953	Udder width QTL
13	60488154	84240350	Body weight
13	60488154	75671807	Carcass weight QTL
13	60488154	84240350	Fat thickness at the 12th rib QTL
13	60488154	77335394	Longissimus muscle area QTL
13	60488154	77335394	Marbling score
13	60714279	84240350	Milk protein yield
13	71827292	77335394	Body weight
13	71827292	77335394	Interval to first estrus after calving QTL
13	71827292	84240350	Somatic cell score QTL
13	71827292	77335394	Structural soundness
13	71903393	84240350	Shear force QTL
14	1641277	19204282	Body weight
14	1641277	28217347	Calving ease
14	1641277	19107342	Fat thickness at the 12th rib QTL
14	1641277	28217347	Milk fat percentage QTL
14	1641277	19204282	Milk fat percentage QTL
14	1641277	25448723	Milk fat yield QTL
14	1641277	28217347	Milk fat yield QTL
14	1641277	84648390	Milk protein percentage QTL
14	1641277	28217347	Milk protein percentage QTL
14	1641277	81189386	Milk protein yield QTL
14	1641277	28217347	Milk protein yield QTL
14	1641277	28217347	Milk yield QTL
14	1641277	28217347	Somatic cell score QTL
14	5545944	77366190	Tick resistance QTL
14	5565085	28658498	Abnormal flavor intensity QTL
14	5565085	19204282	Milk protein percentage QTL
14	6311565	71762521	Body weight
14	6311565	30372479	Gestation length QTL
14	9479131	44651695	Clinical mastitis QTL
14	9479131	44651695	Milk protein percentage QTL
14	9884020	25219037	Body weight
14	9884020	19204282	Calving ease
14	10808022	25219037	Average Daily Gain QTL
14	10808022	28658498	Carcass weight QTL
14	12169925	20562022	Longissimus muscle area QTL
14	13394919	35992517	Milk fat percentage QTL
14	13394919	35992517	Milk fat yield QTL
14	13394919	35992517	Somatic cell score QTL
14	19181313	32900595	Calving ease
14	19181313	32900595	Stillbirth
14	19204282	42398519	Height
14	19204282	42398519	Longissimus muscle area QTL
14	25219037	35530275	Pre-weaning average daily gain QTL
14	25219037	84648390	Stature QTL
14	27225631	48646289	Gestation length QTL
14	28370471	84648390	Marbling score QTL
14	28658498	35992517	Structural soundness
14	28658498	35530275	Weaning weight-maternal milk QTL
14	28716621	66382242	Milk yield
14	28793183	66458804	Fat thickness at the 12th rib QTL
14	29018340	64899964	Carcass weight QTL
14	29018340	64899964	Intramuscular fat QTL
14	29018340	64899964	Marbling score QTL
14	29022869	81592341	Body weight
14	29022869	81592341	Carcass weight QTL
14	29836545	84485745	Carcass weight QTL
14	29836545	84485745	Longissimus muscle area QTL
14	29920763	84569963	Milk yield
14	29932247	35278839	Average Daily Gain QTL
14	29932247	35278839	Body weight
14	29932247	35278839	Carcass weight QTL
14	30542563	33655702	Average Daily Gain QTL
14	30542563	33655702	Body weight QTL
14	35202277	84648390	Behavior QTL
14	35271183	84648390	Carcass weight QTL
14	35271183	84648390	Gestation length QTL
14	35271183	84648390	Height
14	35271183	84648390	Meat weight QTL
14	45776667	84648390	Shear force QTL
14	53527185	84648390	Subcutaneous fat QTL
14	55542586	84648390	Carcass weight QTL
14	65239495	84648390	Milk protein yield
14	65384963	80139136	Milk fat yield QTL
14	69056682	79348361	Milk protein yield QTL
14	69056682	84648390	Ovulation rate QTL
14	69056682	80139136	Udder width QTL
14	69086186	79325392	Somatic cell score QTL
14	69539023	80139136	Percentage decrease in PCV up to day 100 after challenge QTL
14	72574079	84648390	Milk fat yield QTL
14	72574079	84648390	Milk protein yield
14	72589391	84648390	Milk protein yield
14	72635328	84648390	Milk protein yield
14	77511658	80139136	Carcass weight QTL
14	77899559	80139136	Fat thickness at the 12th rib QTL
14	77899559	81189386	Scrotal circumference QTL
14	79225862	79378986	Tick resistance QTL
14	79241174	79394298	Tick resistance QTL
14	79264143	79417267	Tick resistance QTL
14	79302424	79455548	Tick resistance QTL
17	19957732	63086407	Body weight
17	40702528	54701744	Abomasum displacement QTL
17	40709364	53850081	Milk energy yield QTL
17	40709364	70369810	Milk fat percentage QTL
17	40709364	53850081	Milk fat yield QTL
17	40709364	70369810	Milk protein yield QTL
17	40709364	70369810	Milk yield QTL
17	43758867	53850081	Body weight
17	43758867	63026466	Carcass weight QTL
17	43758867	53850081	Fat thickness at the 12th rib QTL
17	43758867	53850081	Marbling score
20	277899	71951703	Milk protein yield QTL
20	277899	71951703	Somatic cell score
20	46382929	71951703	Marbling score
20	67895566	71951703	Calving ease
21	26774226	57640855	Somatic cell score QTL
21	34397208	54476324	Milk fat yield
21	35942952	57640855	Body weight
21	38144487	56039407	Calving ease
21	38144487	49851155	Carcass weight QTL
21	38144487	49851155	Fat thickness at the 12th rib QTL
21	48943653	51079896	Shear force QTL
22	3067816	19040141	Milk protein percentage QTL
22	3067816	14912815	Semen volume QTL
22	3067816	19040141	Teat placement QTL
22	7314698	37866255	Minimum packed red blood cell volume QTL
22	11700520	13083946	Milk fat yield
22	12091932	16667994	Moisture content QTL
22	12094190	19270020	Body weight
22	12094190	27619489	Body weight
22	12094190	19270020	Calving ease
22	12094190	19270020	Height
22	12094190	31883967	Non-return rate
22	12094190	19270020	Scrotal circumference QTL
22	12126118	21041538	Residual feed intake QTL
22	12658348	21041538	Residual feed intake QTL
22	12802983	43011581	Lung weight QTL
22	12802983	43011581	Spleen weight QTL
22	31883967	39347696	Beef flavor intensity QTL
22	31883967	43011581	Body weight
22	31883967	43011581	Calf size
22	31883967	47204206	Fat percentage QTL
22	31883967	43011581	Height
22	31883967	43011581	Somatic cell score QTL
22	31883967	43011581	Udder depth QTL
22	32865129	43011581	Rump angle QTL
22	37866255	57538304	Carcass weight QTL
22	39347696	47204206	Bone percentage QTL
22	39347696	47204206	Meat-to-bone ratio QTL
22	43011581	57538304	Body weight
22	43011581	57538304	Calf size
22	43011581	57538304	Milk protein percentage QTL
22	43011581	50280140	Scrotal circumference QTL
22	43011581	57538304	Stature QTL
22	43171219	45831726	Fertilization rate QTL
23	1522506	39294063	Dystocia
23	6840402	38863268	Milk protein yield QTL
23	8026650	38863268	Milk yield QTL
23	17418577	36531788	Marbling score
23	17418577	36531788	Scrotal circumference QTL
23	18536147	39616944	Milk yield QTL
23	18536147	36431894	Milking speed QTL
23	21472978	45913164	Residual feed intake QTL
23	22859015	36531788	Fat thickness at the 12th rib QTL
23	22859015	36531788	Weaning weight-maternal milk QTL
23	23845473	45913164	Residual feed intake QTL
23	25051306	39294063	Stillbirth
23	25372846	36939386	Tick resistance QTL
23	25522645	39294063	Stillbirth
23	25523937	39294063	Milk fat yield QTL
23	27482198	36531788	Veterinary treatments QTL
23	27946418	39294063	Somatic cell score QTL
23	27946418	39294063	Udder depth QTL
23	29792640	46225335	Abomasum displacement QTL
23	30792104	38250502	Milk protein yield QTL
23	33411559	38250502	Somatic cell score QTL
23	34789877	43666024	Tick resistance QTL
23	36288295	36413163	Somatic cell score
23	36469354	36594222	Milk protein percentage QTL
23	36469354	36594222	Milk yield QTL
23	36531788	39294063	Body weight
23	36531788	43927445	Fat thickness at the 12th rib QTL
23	36531788	39294063	Pre-weaning average daily gain QTL
23	36531788	39294063	Subcutaneous fat thickness
23	36531788	39294063	Udder depth QTL
24	5594601	62714930	Oleic acid content QTL
24	33640986	43052341	Stillbirth
24	36904392	62714930	Feed conversion ratio QTL
24	38002001	62714930	Gastrointestinal nematode burden QTL
24	42232789	53803695	Body weight
24	42232789	53803695	Calving ease
25	20060670	31366660	Calving ease
25	20060670	38690885	Carcass weight QTL
25	20824330	31366660	Udder attachment QTL
25	21224792	39529353	Sperm average path velocity QTL
25	23716582	31366660	Body weight
25	23716582	34013168	Flight from feeder QTL
25	23716582	31366660	Gastrointestinal nematode burden QTL
25	23716582	34013168	Social separation--Vocalization QTL
25	23716582	34013168	Tenderness score QTL
25	23716582	31366660	Weaning weight-maternal milk QTL
29	1568804	25983377	BWF scaled by BWI QTL
29	1568804	9742398	Milk fat yield QTL
29	1568804	25983377	Parasites natural logarithm of mean number QTL
29	2158581	44848805	Gestation length QTL
29	2217558	9740292	Carcass weight QTL
29	2217558	9740292	Longissimus muscle area QTL
29	2270919	9740292	Fat thickness at the 12th rib QTL
29	2771556	16958959	Inseminations per conception QTL
29	4403326	34357854	Carcass weight QTL
29	8661843	9740292	Body weight
29	9740292	16318387	Carcass weight QTL
29	9740292	16318387	Fat thickness at the 12th rib QTL
29	9740292	16318387	Marbling score
29	9740292	16958959	Milking speed QTL
29	9740292	16318387	Scrotal circumference QTL
29	9740292	16958959	Temperament QTL
29	9742398	11305639	Milk yield QTL
