# Supplementary material for: Signatures of positive selection in African Butana and Kenana dairy zebu cattle
Source: PLoS One. 2018 Jan 4;13(1):e0190446. doi: 10.1371/journal.pone.0190446 (PMC5754058; doi:10.1371/journal.pone.0190446)
Supplement: S13 Table — (XLSX) [file pone.0190446.s018.xlsx]

## Sheet: Sheet1
BTA	start	stop	QTL
2	34408682	61057392	PCVI minus PCVF QTL
2	34408682	61057392	PCVI minus PCVM QTL
2	34408682	61057392	Percentage decrease in PCV up to day 150 after challenge QTL
2	34408682	61057392	Percentage decrease in PCV up to day 100 after challenge QTL
2	34408682	61057392	Percentage decrease in body weight up to day 150 after challenge QTL
7	38332974	59135155	PCVF minus PCVM QTL
7	38332974	59135155	Percentage decrease in body weight up to day 150 after challenge QTL
7	38332974	59135155	Parasites natural logarithm of mean number QTL
7	38332974	59135155	Parasite detection rate QTL
8	41284369	51685135	Percentage decrease in PCV up to day 100 after challenge QTL
8	41284369	51685135	Parasites natural logarithm of mean number QTL
14	69539023	80139136	Percentage decrease in PCV up to day 100 after challenge QTL
29	1568804	25983377	Parasites natural logarithm of mean number QTL
29	1568804	25983377	BWF scaled by BWI QTL
PCVI	Initial packed cell volume
PCVM	Minimum packed cell volume
PCVF	Final packed cell volume
BWF	Final body weight
BWI	Initial body weight
